# Supplementary material for: Chinese genetic variation database of inborn errors of metabolism: a systematic review of published variants in 13 genes
Source: Orphanet J Rare Dis. 2023 Jun 12;18:148. doi: 10.1186/s13023-023-02726-1 (PMC10262587; doi:10.1186/s13023-023-02726-1)
Supplement: Supplementary file 1 — Supplementary Material 1 [file 13023_2023_2726_MOESM1_ESM.xlsx]

## Sheet: Table S1
Table S1 The detailed information of collected patients and variants and inclusion/exclusion reasons on a case-by-case basis.
Gene	Disease	PMID/DOI	Published in Chinese or English	Year of Publication	Genotype reported	Zygosity	Pedigree analysis	Mode of identification	GenBank accession number	Annonated allele 1		Annonated allele 2		Remark	ID
										Nucleotide alteration	Predicted effect on protein	Nucleotide alteration	Predicted effect on protein
ACADM	Medium-chain acyl-CoA dehydrogenase deficiency	23700290	In English	2013	c.446_449delTGAC/c.580A>G	Compound heterozygous	Unknown	Newborn screening	NM_000016.6	c.449_452del	p.(Thr150ArgfsTer4)	c.580A>G	p.(Asn194Asp)	In	MCADD-001
ACADM	Medium-chain acyl-CoA dehydrogenase deficiency	23700290	In English	2013	c.580A>G/c.580A>G	Homozygous	Unknown	Newborn screening	NM_000016.6	c.580A>G	p.(Asn194Asp)	c.580A>G	p.(Asn194Asp)	In	MCADD-002
ACADM	Medium-chain acyl-CoA dehydrogenase deficiency	25503862	In English	2015	c.362C>T/c.448-453delCTGA	Compound heterozygous	Yes	Newborn screening	NM_000016.6	c.362C>T	p.(Thr121Ile)	c.449_452del	p.(Thr150ArgfsTer4)	In	MCADD-003
ACADM	Medium-chain acyl-CoA dehydrogenase deficiency	DOI:10.3969/j.issn.1000-3606.2016.04.003	In Chinese	2016	c.572G>A/c.572G>A	Homozygous	Yes	Newborn screening	NM_000016.6	c.572G>A	p.(Trp191Ter)	c.572G>A	p.(Trp191Ter)	In	MCADD-004
ACADM	Medium-chain acyl-CoA dehydrogenase deficiency	DOI:10.7499/j.issn.1008-8830.2016.10.021	In Chinese	2016	c.580A>G/c.580A>G	Homozygous	Yes	Symptomatic presentation	NM_000016.6	c.580A>G	p.(Asn194Asp)	c.580A>G	p.(Asn194Asp)	Out: duplicate with MCADD-040	-
ACADM	Medium-chain acyl-CoA dehydrogenase deficiency	DOI:10.13406/j.cnki.cyxb.001223	In Chinese	2017	c.483delG/c.716G>A	Compound heterozygous	Yes	Newborn screening	NM_000016.6	c.387+1del	-	c.617G>A	p.(Arg206His)	In	MCADD-005
ACADM	Medium-chain acyl-CoA dehydrogenase deficiency	DOI:10.13406/j.cnki.cyxb.001223	In Chinese	2017	c.483delG/c.545_548delTGAC	Compound heterozygous	Yes	Newborn screening	NM_000016.6	c.387+1del	-	c.449_452del	p.(Thr150ArgfsTer4)	In	MCADD-006
ACADM	Medium-chain acyl-CoA dehydrogenase deficiency	DOI:10.7655/NYDXBNS20190330	In Chinese	2019	c.799G>A/c.1085G>A	Compound heterozygous	Yes	Newborn screening	NM_000016.6	c.799G>A	p.(Gly267Arg)	c.1085G>A	p.(Gly362Glu)	In	MCADD-007
ACADM	Medium-chain acyl-CoA dehydrogenase deficiency	30838026	In English	2019	c.799G>A/c.1085G>A	Compound heterozygous	Yes	Newborn screening	NM_000016.6	c.799G>A	p.(Gly267Arg)	c.1085G>A	p.(Gly362Glu)	Out: duplicate with MCADD-007	-
ACADM	Medium-chain acyl-CoA dehydrogenase deficiency	30838026	In English	2019	c.449_452del/c.449_452del	Homozygous	Yes	Newborn screening	NM_000016.6	c.449_452del	p.(Thr150ArgfsTer4)	c.449_452del	p.(Thr150ArgfsTer4)	In	MCADD-008
ACADM	Medium-chain acyl-CoA dehydrogenase deficiency	30838026	In English	2019	c.1085G>A/c.1085G>A	Homozygous	Yes	Newborn screening	NM_000016.6	c.1085G>A	p.(Gly362Glu)	c.1085G>A	p.(Gly362Glu)	In	MCADD-009
ACADM	Medium-chain acyl-CoA dehydrogenase deficiency	30838026	In English	2019	c.790G>T/?	Heterozygous	Unknown	Newborn screening	NM_000016.6	-	-	-	-	Out: unverifiable	-
ACADM	Medium-chain acyl-CoA dehydrogenase deficiency	30838026	In English	2019	c.970G>A/c.1238G>A	Compound heterozygous	Unknown	Newborn screening	NM_000016.6	c.970G>A	p.(Ala324Thr)	c.1238G>A	p.(Arg413His)	In	MCADD-010
ACADM	Medium-chain acyl-CoA dehydrogenase deficiency	30838026	In English	2019	c.449_452del/c.1248T>G	Compound heterozygous	Unknown	Newborn screening	NM_000016.6	c.449_452del	p.(Thr150ArgfsTer4)	c.1248T>G	p.(Ile416Met)	In	MCADD-011
ACADM	Medium-chain acyl-CoA dehydrogenase deficiency	30838026	In English	2019	c.449_452del/c.589A>G	Compound heterozygous	Unknown	Newborn screening	NM_000016.6	c.449_452del	p.(Thr150ArgfsTer4)	c.589A>G	p.(Lys197Glu)	In	MCADD-012
ACADM	Medium-chain acyl-CoA dehydrogenase deficiency	DOI:10.7620/zgfybj.j.issn.1001-4411.2019.24.51	In Chinese	2019	c.449_452del/c.449_452del	Homozygous	Unknown	Newborn screening	NM_000016.6	c.449_452del	p.(Thr150ArgfsTer4)	c.449_452del	p.(Thr150ArgfsTer4)	Out: duplicate with MCADD-008	-
ACADM	Medium-chain acyl-CoA dehydrogenase deficiency	31033143	In English	2019	c.387+1delG/c.1045C>T	Compound heterozygous	Yes	Symptomatic presentation	NM_000016.6	c.387+1del	-	c.1045C>T	p.(Arg349Ter)	In	MCADD-013
ACADM	Medium-chain acyl-CoA dehydrogenase deficiency	31033143	In English	2019	c.1085G>A/c.1085G>A	Homozygous	Yes	Newborn screening	NM_000016.6	c.1085G>A	p.(Gly362Glu)	c.1085G>A	p.(Gly362Glu)	In	MCADD-014
ACADM	Medium-chain acyl-CoA dehydrogenase deficiency	31033143	In English	2019	c.158G>A/c.1085G>A	Compound heterozygous	Yes	Newborn screening	NM_000016.6	c.158G>A	p.(Arg53His)	c.1085G>A	p.(Gly362Glu)	In	MCADD-015
ACADM	Medium-chain acyl-CoA dehydrogenase deficiency	31033143	In English	2019	c.449_452del/?	Heterozygous	Yes	Newborn screening	NM_000016.6	c.449_452del	p.(Thr150ArgfsTer4)	Not found	-	In	MCADD-016
ACADM	Medium-chain acyl-CoA dehydrogenase deficiency	31033143	In English	2019	c.449_452del/c.727C>T	Compound heterozygous	Yes	Symptomatic presentation	NM_000016.6	c.449_452del	p.(Thr150ArgfsTer4)	c.727C>T	p.(Arg243Ter)	In	MCADD-017
ACADM	Medium-chain acyl-CoA dehydrogenase deficiency	31033143	In English	2019	c.449_452del/?	Heterozygous	Yes	Newborn screening	NM_000016.6	c.449_452del	p.(Thr150ArgfsTer4)	Not found	-	In	MCADD-018
ACADM	Medium-chain acyl-CoA dehydrogenase deficiency	DOI:10.3969/j.issn.1002-266X.2019.27.020	In Chinese	2019	c.1040G>T/c.1040G>T	Homozygous	Yes	Newborn screening	NM_000016.6	c.1040G>T	p.(Gly347Val)	c.1040G>T	p.(Gly347Val)	In	MCADD-019
ACADM	Medium-chain acyl-CoA dehydrogenase deficiency	DOI:10.3969/j.issn.1002-266X.2019.27.020	In Chinese	2019	c.387+1delG/c.587G>A	Compound heterozygous	Yes	Newborn screening	NM_000016.6	c.387+1del	-	c.587G>A	p.(Gly196Glu)	In	MCADD-020
ACADM	Medium-chain acyl-CoA dehydrogenase deficiency	DOI:10.11852/zgetbjzz2018-1578	In Chinese	2019	c.1040G>T/c.1040G>T	Homozygous	Unknown	Newborn screening	NM_000016.6	c.1040G>T	p.(Gly347Val)	c.1040G>T	p.(Gly347Val)	Out: duplicate with MCADD-019	-
ACADM	Medium-chain acyl-CoA dehydrogenase deficiency	DOI:10.11852/zgetbjzz2018-1578	In Chinese	2019	c.157C>T/c.709-1G>A	Compound heterozygous	Unknown	Newborn screening	NM_000016.6	c.157C>T	p.(Arg53Cys)	c.709-1G>A	-	In	MCADD-021
ACADM	Medium-chain acyl-CoA dehydrogenase deficiency	DOI:10.11852/zgetbjzz2018-1578	In Chinese	2019	c.461T>G/c.1085G>A	Compound heterozygous	Unknown	Newborn screening	NM_000016.6	c.461T>G	p.(Leu154Trp)	c.1085G>A	p.(Gly362Glu)	In	MCADD-022
ACADM	Medium-chain acyl-CoA dehydrogenase deficiency	DOI:10.11852/zgetbjzz2018-1578	In Chinese	2019	c.387+1delG/c.587G>A	Compound heterozygous	Unknown	Newborn screening	NM_000016.6	c.387+1del	-	c.587G>A	p.(Gly196Glu)	Out: duplicate with MCADD-020	-
ACADM	Medium-chain acyl-CoA dehydrogenase deficiency	30675864	In Chinese	2019	c.881G>C/c.970G>C	Compound heterozygous	Yes	Newborn screening	NM_000016.6	c.881G>C	p.(Arg294Thr)	c.970G>C	p.(Ala324Pro)	In	MCADD-023
ACADM	Medium-chain acyl-CoA dehydrogenase deficiency	30675864	In Chinese	2019	c.580A>G/del exon 11	Compound heterozygous	Yes	Newborn screening	NM_000016.6	c.580A>G	p.(Asn194Asp)	Ex.11 del	-	In	MCADD-024
ACADM	Medium-chain acyl-CoA dehydrogenase deficiency	30675864	In Chinese	2019	c.387+1delG/c.982A>G	Compound heterozygous	Yes	Newborn screening	NM_000016.6	c.387+1del	-	c.982A>G	p.(Met328Val)	In	MCADD-025
ACADM	Medium-chain acyl-CoA dehydrogenase deficiency	30675864	In Chinese	2019	c.118+3A>G/c.928G>A	Compound heterozygous	Yes	Newborn screening	NM_000016.6	c.118+3A>G	-	c.928G>A	p.(Gly310Arg)	In	MCADD-026
ACADM	Medium-chain acyl-CoA dehydrogenase deficiency	30675864	In Chinese	2019	c.1097A>G/?	Heterozygous	Yes	Newborn screening	NM_000016.6	c.1097A>G	p.(Asn366Ser)	Not found	-	In	MCADD-027
ACADM	Medium-chain acyl-CoA dehydrogenase deficiency	30675864	In Chinese	2019	c.449_452delCTGA/?	Heterozygous	Yes	Newborn screening	NM_000016.6	c.449_452del	p.(Thr150ArgfsTer4)	Not found	-	In	MCADD-028
ACADM	Medium-chain acyl-CoA dehydrogenase deficiency	30675864	In Chinese	2019	c.1A>G/c.616C>T	Compound heterozygous	Yes	Newborn screening	NM_000016.6	c.1A>G	p.(Met1Val)	c.616C>T	p.(Arg206Cys)	In	MCADD-029
ACADM	Medium-chain acyl-CoA dehydrogenase deficiency	30675864	In Chinese	2019	c.449_452delCTGA/c.449_452delCTGA	Homozygous	Yes	Newborn screening	NM_000016.6	c.449_452del	p.(Thr150ArgfsTer4)	c.449_452del	p.(Thr150ArgfsTer4)	In	MCADD-030
ACADM	Medium-chain acyl-CoA dehydrogenase deficiency	30675864	In Chinese	2019	c.449_452delCTGA/?	Heterozygous	Yes	Newborn screening	NM_000016.6	c.449_452del	p.(Thr150ArgfsTer4)	Not found	-	In	MCADD-031
ACADM	Medium-chain acyl-CoA dehydrogenase deficiency	30675864	In Chinese	2019	c.1085G>A/?	Heterozygous	Yes	Newborn screening	NM_000016.6	c.1085G>A	p.(Gly362Glu)	Not found	-	In	MCADD-032
ACADM	Medium-chain acyl-CoA dehydrogenase deficiency	DOI:10.3760/cma.j.issn.1003-9406.2019.11.003	In Chinese	2019	c.580A>G/c.580A>G	Homozygous	Unknown	Newborn screening	NM_000016.6	c.580A>G	p.(Asn194Asp)	c.580A>G	p.(Asn194Asp)	Out: duplicate with MCADD-040	-
ACADM	Medium-chain acyl-CoA dehydrogenase deficiency	32447334	In English	2020	c.449_452delCTGA/c.698T>C	Compound heterozygous	Unknown	Newborn screening	NM_000016.6	c.449_452del	p.(Thr150ArgfsTer4)	c.698T>C	p.(Ile233Thr)	In	MCADD-033
ACADM	Medium-chain acyl-CoA dehydrogenase deficiency	32447334	In English	2020	c.449_452delCTGA/c.985A>G	Compound heterozygous	Unknown	Newborn screening	NM_000016.6	c.449_452del	p.(Thr150ArgfsTer4)	c.985A>G	p.(Lys329Glu)	In	MCADD-034
ACADM	Medium-chain acyl-CoA dehydrogenase deficiency	32447334	In English	2020	c.355delG/c.1183_1185delinsTAT	Compound heterozygous	Unknown	Newborn screening	NM_000016.6	c.355del	p.(Val119PhefsTer31)	c.1183_1185delinsTAT	p.(Lys395Tyr)	In	MCADD-035
ACADM	Medium-chain acyl-CoA dehydrogenase deficiency	32304307	In English	2020	c.727C>T/c.1229T>C	Compound heterozygous	Yes	Newborn screening	NM_000016.6	c.727C>T	p.(Arg243Ter)	c.1229T>C	p.(Ile410Thr)	In	MCADD-036
ACADM	Medium-chain acyl-CoA dehydrogenase deficiency	31893530	In English	2020	c.157C>T/?	Heterozygous	Unknown	Newborn screening	NM_000016.6	c.157C>T	p.(Arg53Cys)	Not found	-	In	MCADD-037
ACADM	Medium-chain acyl-CoA dehydrogenase deficiency	31893530	In English	2020	c.449_452del/c.449_452del	Homozygous	Unknown	Newborn screening	NM_000016.6	c.449_452del	p.(Thr150ArgfsTer4)	c.449_452del	p.(Thr150ArgfsTer4)	In	MCADD-038
ACADM	Medium-chain acyl-CoA dehydrogenase deficiency	31893530	In English	2020	c.449_452del/?	Heterozygous	Unknown	Newborn screening	NM_000016.6	c.449_452del	p.(Thr150ArgfsTer4)	Not found	-	In	MCADD-039
ACADM	Medium-chain acyl-CoA dehydrogenase deficiency	34394177	In English	2021	c.580A>G/c.580A>G	Homozygous	Unknown	Newborn screening	NM_000016.6	c.580A>G	p.(Asn194Asp)	c.580A>G	p.(Asn194Asp)	In	MCADD-040
ACADM	Medium-chain acyl-CoA dehydrogenase deficiency	33514801	In English	2021	c.985A>G/c.985A>G	Homozygous	Yes	Newborn screening	NM_000016.6	c.985A>G	p.(Lys329Glu)	c.985A>G	p.(Lys329Glu)	In	MCADD-041
ACADM	Medium-chain acyl-CoA dehydrogenase deficiency	33514801	In English	2021	c.985A>G/c.985A>G	Homozygous	Yes	Newborn screening	NM_000016.6	c.985A>G	p.(Lys329Glu)	c.985A>G	p.(Lys329Glu)	Out: sibling with MCADD-041	-
ACADM	Medium-chain acyl-CoA dehydrogenase deficiency	33514801	In English	2021	c.449_452del/c.1238G>A	Compound heterozygous	Yes	Newborn screening	NM_000016.6	c.449_452del	p.(Thr150ArgfsTer4)	c.1238G>A	p.(Arg413His)	In	MCADD-042
ACADM	Medium-chain acyl-CoA dehydrogenase deficiency	34539730	In English	2021	c.449_452delTGAC/c.1010A>C	Compound heterozygous	Yes	Newborn screening	NM_000016.6	c.449_452del	p.(Thr150ArgfsTer4)	c.1010A>C	p.(Tyr337Ser)	In	MCADD-043
ACADM	Medium-chain acyl-CoA dehydrogenase deficiency	33841490	In English	2021	c.461T>G/c.668T>C	Compound heterozygous	Yes	Symptomatic presentation	NM_000016.6	c.461T>G	p.(Leu154Trp)	c.668T>C	p.(Ile223Thr)	In	MCADD-044
ACADM	Medium-chain acyl-CoA dehydrogenase deficiency	33841490	In English	2021	c.308T>A/c.449_452delCTGA	Compound heterozygous	Yes	Symptomatic presentation	NM_000016.6	c.308T>A	p.(Phe103Tyr)	c.449_452del	p.(Thr150ArgfsTer4)	In	MCADD-045
ACADM	Medium-chain acyl-CoA dehydrogenase deficiency	33841490	In English	2021	c.1040G>T/c.1085G>A	Compound heterozygous	Yes	Symptomatic presentation	NM_000016.6	c.1040G>T	p.(Gly347Val)	c.1085G>A	p.(Gly362Glu)	In	MCADD-046
ACADM	Medium-chain acyl-CoA dehydrogenase deficiency	33841490	In English	2021	c.338_341delCTTA/c.554_586del	Compound heterozygous	Yes	Symptomatic presentation	NM_000016.6	c.338_341del	p.(Ala113ValfsTer36)	c.554_586del	p.(Ile185_Gly196delinsArg)	In	MCADD-047
ACADM	Medium-chain acyl-CoA dehydrogenase deficiency	33841490	In English	2021	c.308T>A/c.449_452delCTGA	Compound heterozygous	Yes	Symptomatic presentation	NM_000016.6	c.308T>A	p.(Phe103Tyr)	c.449_452del	p.(Thr150ArgfsTer4)	In	MCADD-048
ACADM	Medium-chain acyl-CoA dehydrogenase deficiency	33841490	In English	2021	c.449_452delCTGA/c.449_452delCTGA	Homozygous	Yes	Symptomatic presentation	NM_000016.6	c.449_452del	p.(Thr150ArgfsTer4)	c.449_452del	p.(Thr150ArgfsTer4)	In	MCADD-049
ACADM	Medium-chain acyl-CoA dehydrogenase deficiency	33841490	In English	2021	c.449_452delCTGA/c.709G>C	Compound heterozygous	Yes	Newborn screening	NM_000016.6	c.449_452del	p.(Thr150ArgfsTer4)	c.709G>C	p.(Glu237Gln)	In	MCADD-050
ACADM	Medium-chain acyl-CoA dehydrogenase deficiency	33841490	In English	2021	c.449_452delCTGA/c.945+2T>G	Compound heterozygous	Yes	Newborn screening	NM_000016.6	c.449_452del	p.(Thr150ArgfsTer4)	c.945+2T>G	-	In	MCADD-051
ACADM	Medium-chain acyl-CoA dehydrogenase deficiency	33841490	In English	2021	c.449_452delCTGA/?	Heterozygous	Yes	Newborn screening	NM_000016.6	c.449_452del	p.(Thr150ArgfsTer4)	Not found	-	In	MCADD-052
ACADM	Medium-chain acyl-CoA dehydrogenase deficiency	33841490	In English	2021	c.91C>T/c.1045C>T	Compound heterozygous	Yes	Newborn screening	NM_000016.6	c.91C>T	p.(Arg31Cys)	c.1045C>T	p.(Arg349Ter)	In	MCADD-053
ACADM	Medium-chain acyl-CoA dehydrogenase deficiency	33841490	In English	2021	c.449_452delCTGA/c.970_971delinsAT	Compound heterozygous	Yes	Newborn screening	NM_000016.6	c.449_452del	p.(Thr150ArgfsTer4)	c.970_971delinsAT	p.(Ala324Ile)	In	MCADD-054
ACADM	Medium-chain acyl-CoA dehydrogenase deficiency	33841490	In English	2021	c.91C>T/c.157C>T	Compound heterozygous	Yes	Newborn screening	NM_000016.6	c.91C>T	p.(Arg31Cys)	c.157C>T	p.(Arg53Cys)	In	MCADD-055
ACADM	Medium-chain acyl-CoA dehydrogenase deficiency	33841490	In English	2021	c.709-1G>A/c.727C>T	Compound heterozygous	Yes	Newborn screening	NM_000016.6	c.709-1G>A	-	c.727C>T	p.(Arg243Ter)	In	MCADD-056
ACADM	Medium-chain acyl-CoA dehydrogenase deficiency	33841490	In English	2021	c.385G>A/c.668T>C	Compound heterozygous	Yes	Newborn screening	NM_000016.6	c.385G>A	p.(Gly129Arg)	c.668T>C	p.(Ile223Thr)	In	MCADD-057
ACADM	Medium-chain acyl-CoA dehydrogenase deficiency	33841490	In English	2021	c.387+1delG/c.587G>A	Compound heterozygous	Yes	Newborn screening	NM_000016.6	c.387+1del	-	c.587G>A	p.(Gly196Glu)	Out: duplicate with MCADD-020	-
ACADM	Medium-chain acyl-CoA dehydrogenase deficiency	33841490	In English	2021	c.449_452delCTGA/c.449_452delCTGA	Homozygous	Yes	Newborn screening	NM_000016.6	c.449_452del	p.(Thr150ArgfsTer4)	c.449_452del	p.(Thr150ArgfsTer4)	In	MCADD-058
ACADM	Medium-chain acyl-CoA dehydrogenase deficiency	33841490	In English	2021	c.449_452delCTGA/c.449_452delCTGA	Homozygous	Yes	Newborn screening	NM_000016.6	c.449_452del	p.(Thr150ArgfsTer4)	c.449_452del	p.(Thr150ArgfsTer4)	In	MCADD-059
ACADM	Medium-chain acyl-CoA dehydrogenase deficiency	33841490	In English	2021	c.905A>G/c.1088A>G	Compound heterozygous	Yes	Newborn screening	NM_000016.6	c.905A>G	p.(Tyr302Cys)	c.1088A>G	p.(Asp363Gly)	In	MCADD-060
ACADM	Medium-chain acyl-CoA dehydrogenase deficiency	33841490	In English	2021	c.449_452delCTGA/c.449_452delCTGA	Homozygous	Yes	Newborn screening	NM_000016.6	c.449_452del	p.(Thr150ArgfsTer4)	c.449_452del	p.(Thr150ArgfsTer4)	In	MCADD-061
ACADM	Medium-chain acyl-CoA dehydrogenase deficiency	33841490	In English	2021	c.387+1del/Not found	Heterozygous	Yes	Newborn screening	NM_000016.6	c.387+1del	-	Not found	-	In	MCADD-062
ACADM	Medium-chain acyl-CoA dehydrogenase deficiency	33841490	In English	2021	c.769G>A/c.1229T>C	Compound heterozygous	Yes	Newborn screening	NM_000016.6	c.769G>A	p.(Val257Met)	c.1229T>C	p.(Ile410Thr)	In	MCADD-063
ACADM	Medium-chain acyl-CoA dehydrogenase deficiency	33841490	In English	2021	c.449_452delCTGA/c.449_452delCTGA	Homozygous	Yes	Newborn screening	NM_000016.6	c.449_452del	p.(Thr150ArgfsTer4)	c.449_452del	p.(Thr150ArgfsTer4)	In	MCADD-064
ACADM	Medium-chain acyl-CoA dehydrogenase deficiency	33841490	In English	2021	c.624del/c.1085G>A	Compound heterozygous	Yes	Newborn screening	NM_000016.6	c.624del	p.(Pro209GlnfsTer30)	c.1085G>A	p.(Gly362Glu)	In	MCADD-065
ACADVL	Very long-chain acyl-CoA dehydrogenase deficiency	22847164	In English	2012	c.277+2T>G/c.388_390del	Compound heterozygous	Yes	Symptomatic presentation	NM_000018.4	c.277+2T>G	-	c.388_390del	p.(Glu130del)	In	VLCADD-001
ACADVL	Very long-chain acyl-CoA dehydrogenase deficiency	23700290	In English	2013	c.1273G>A/c.1349G>A	Compound heterozygous	Unknown	Newborn screening	NM_000018.4	c.1273G>A	p.(Ala425Thr)	c.1349G>A	p.(Arg450His)	In	VLCADD-002
ACADVL	Very long-chain acyl-CoA dehydrogenase deficiency	23700290	In English	2013	c.961A>G/c.1751+1G>A	Compound heterozygous	Unknown	Newborn screening	NM_000018.4	c.961A>G	p.(Asn321Asp)	c.1751+1G>A	-	In	VLCADD-003
ACADVL	Very long-chain acyl-CoA dehydrogenase deficiency	DOI:10.3969/j.issn.1672-6731.2013.02.014	In Chinese	2013	c.592A>G/c.1349G>A	Compound heterozygous	Yes	Symptomatic presentation	NM_000018.4	c.592A>G	p.(Lys198Glu)	c.1349G>A	p.(Arg450His)	In	VLCADD-004
ACADVL	Very long-chain acyl-CoA dehydrogenase deficiency	24801231	In English	2014	c.65C>A/c.1280G>A	Compound heterozygous	Unknown	Symptomatic presentation	NM_000018.4	c.65C>A	p.(Ser22Ter)	c.1280G>A	p.(Trp427Ter)	In	VLCADD-005
ACADVL	Very long-chain acyl-CoA dehydrogenase deficiency	24801231	In English	2014	c.296_297delCA/c.298C>T	Compound heterozygous	Unknown	Newborn screening	NM_000018.4	c.298_299del	p.(Gln100ValfsTer3)	c.298C>T	p.(Gln100Ter)	In	VLCADD-006
ACADVL	Very long-chain acyl-CoA dehydrogenase deficiency	24801231	In English	2014	c.1349G>A/c.1396G>T	Compound heterozygous	Unknown	Symptomatic presentation	NM_000018.4	c.1349G>A	p.(Arg450His)	c.1396G>T	p.(Asp466Tyr)	In	VLCADD-007
ACADVL	Very long-chain acyl-CoA dehydrogenase deficiency	24801231	In English	2014	c.215C>T/c.1349G>A	Compound heterozygous	Unknown	Symptomatic presentation	NM_000018.4	c.215C>T	p.(Ser72Phe)	c.1349G>A	p.(Arg450His)	In	VLCADD-008
ACADVL	Very long-chain acyl-CoA dehydrogenase deficiency	24801231	In English	2014	c.664G>C/c.1605+1G>T	Compound heterozygous	Unknown	Symptomatic presentation	NM_000018.4	c.664G>C	p.(Gly222Arg)	c.1605+1G>T	-	In	VLCADD-009
ACADVL	Very long-chain acyl-CoA dehydrogenase deficiency	24801231	In English	2014	c.637G>A/c.1310T>C	Compound heterozygous	Unknown	Symptomatic presentation	NM_000018.4	c.637G>A	p.(Ala213Thr)	c.1310T>C	p.(Met437Thr)	In	VLCADD-010
ACADVL	Very long-chain acyl-CoA dehydrogenase deficiency	24801231	In English	2014	c.1396G>T/?	Heterozygous	Unknown	Symptomatic presentation	NM_000018.4	c.1396G>T	p.(Asp466Tyr)	Not found	-	In	VLCADD-011
ACADVL	Very long-chain acyl-CoA dehydrogenase deficiency	25652019	In English	2015	IVS10+6T>A/c.1102C>T	Compound heterozygous	Unknown	Symptomatic presentation	NM_000018.4	c.1077+6T>A	-	c.1102C>T	p.(Gln368Ter)	In	VLCADD-012
ACADVL	Very long-chain acyl-CoA dehydrogenase deficiency	25652019	In English	2015	IVS10+6T>A/c.1102C>T	Compound heterozygous	Unknown	Symptomatic presentation	NM_000018.4	c.1077+6T>A	-	c.1102C>T	p.(Gln368Ter)	Out: siblings with VLCADD-012	-
ACADVL	Very long-chain acyl-CoA dehydrogenase deficiency	25652019	In English	2015	c.664G>C/c.896A>T	Compound heterozygous	Unknown	Symptomatic presentation	NM_000018.4	c.664G>C	p.(Gly222Arg)	c.896A>T	p.(Lys299Met)	In	VLCADD-013
ACADVL	Very long-chain acyl-CoA dehydrogenase deficiency	25652019	In English	2015	c.664G>C/?	Heterozygous	Unknown	Symptomatic presentation	NM_000018.4	c.664G>C	p.(Gly222Arg)	Not found	-	In	VLCADD-014
ACADVL	Very long-chain acyl-CoA dehydrogenase deficiency	25652019	In English	2015	c.664G>C/?	Heterozygous	Unknown	Prenatal diagnosis	NM_000018.4	c.664G>C	p.(Gly222Arg)	Not found	-	Out: siblings with VLCADD-014	-
ACADVL	Very long-chain acyl-CoA dehydrogenase deficiency	25652019	In English	2015	c.664G>A/?	Heterozygous	Unknown	Symptomatic presentation	NM_000018.4	c.664G>A	p.(Gly222Arg)	Not found	-	In	VLCADD-015
ACADVL	Very long-chain acyl-CoA dehydrogenase deficiency	25652019	In English	2015	c.1349G>A/c.1795G>A	Compound heterozygous	Unknown	Symptomatic presentation	NM_000018.4	c.1349G>A	p.(Arg450His)	c.1795G>A	p.(Glu599Lys)	In	VLCADD-016
ACADVL	Very long-chain acyl-CoA dehydrogenase deficiency	25652019	In English	2015	c.1328T>C/c.1532G>A	Compound heterozygous	Unknown	Newborn screening	NM_000018.4	c.1328T>C	p.(Met443Thr)	c.1532G>A	p.(Arg511Gln)	In	VLCADD-017
ACADVL	Very long-chain acyl-CoA dehydrogenase deficiency	26182500	In Chinese	2015	c.65C>A/c.1280G>A	Compound heterozygous	Yes	Symptomatic presentation	NM_000018.4	c.65C>A	p.(Ser22Ter)	c.1280G>A	p.(Trp427Ter)	Out: duplicate with VLCADD-005	-
ACADVL	Very long-chain acyl-CoA dehydrogenase deficiency	26182500	In Chinese	2015	c.296_297delCA/c.298C>T	Compound heterozygous	Yes	Newborn screening	NM_000018.4	c.298_299del	p.(Gln100ValfsTer3)	c.298C>T	p.(Gln100Ter)	Out: duplicate with VLCADD-006	-
ACADVL	Very long-chain acyl-CoA dehydrogenase deficiency	26182500	In Chinese	2015	c.1315delGinsAC/c.1532G>A	Compound heterozygous	Yes	Symptomatic presentation	NM_000018.4	c.1315delinsAC	p.(Gly439ThrfsTer24)	c.1532G>A	p.(Arg511Gln)	In	VLCADD-018
ACADVL	Very long-chain acyl-CoA dehydrogenase deficiency	26182500	In Chinese	2015	IVS7+4A>G/c.643T>C	Compound heterozygous	Yes	Newborn screening	NM_000018.4	c.622+4A>G	-	c.643T>C	p.(Cys215Arg)	In	VLCADD-019
ACADVL	Very long-chain acyl-CoA dehydrogenase deficiency	26182500	In Chinese	2015	c.128G>A/c.1367G>A	Heterozygous	Yes	Symptomatic presentation	NM_000018.4	c.1367G>A	p.(Arg456His)	Not found	-	In: c.128G>A is LB	VLCADD-020
ACADVL	Very long-chain acyl-CoA dehydrogenase deficiency	26182500	In Chinese	2015	c.65C>A/c.1349G>A	Compound heterozygous	Yes	Symptomatic presentation	NM_000018.4	c.65C>A	p.(Ser22Ter)	c.1349G>A	p.(Arg450His)	In	VLCADD-021
ACADVL	Very long-chain acyl-CoA dehydrogenase deficiency	26182500	In Chinese	2015	c.1349G>A/c.1396G>T	Compound heterozygous	Yes	Symptomatic presentation	NM_000018.4	c.1349G>A	p.(Arg450His)	c.1396G>T	p.(Asp466Tyr)	Out: duplicate with VLCADD-007	-
ACADVL	Very long-chain acyl-CoA dehydrogenase deficiency	26182500	In Chinese	2015	c.215C>T/c.1349G>A	Compound heterozygous	Yes	Symptomatic presentation	NM_000018.4	c.215C>T	p.(Ser72Phe)	c.1349G>A	p.(Arg450His)	Out: duplicate with VLCADD-008	-
ACADVL	Very long-chain acyl-CoA dehydrogenase deficiency	26182500	In Chinese	2015	c.664G>C/c.1605+1G>T	Compound heterozygous	Yes	Symptomatic presentation	NM_000018.4	c.664G>C	p.(Gly222Arg)	c.1605+1G>T	-	Out: duplicate with VLCADD-009	-
ACADVL	Very long-chain acyl-CoA dehydrogenase deficiency	26182500	In Chinese	2015	c.637G>A/c.1310T>C	Compound heterozygous	Yes	Symptomatic presentation	NM_000018.4	c.637G>A	p.(Ala213Thr)	c.1310T>C	p.(Met437Thr)	Out: duplicate with VLCADD-010	-
ACADVL	Very long-chain acyl-CoA dehydrogenase deficiency	26182500	In Chinese	2015	c.1396G>T/?	Heterozygous	Yes	Symptomatic presentation	NM_000018.4	c.1396G>T	p.(Asp466Tyr)	Not found	-	Out: duplicate with VLCADD-011	-
ACADVL	Very long-chain acyl-CoA dehydrogenase deficiency	DOI:10.3760/cma.j.issn.1000-6699.2016.04.012	In Chinese	2016	c.1349G>A/c.1532G>A	Compound heterozygous	Yes	Symptomatic presentation	NM_000018.4	c.1349G>A	p.(Arg450His)	c.1532G>A	p.(Arg511Gln)	In	VLCADD-022
ACADVL	Very long-chain acyl-CoA dehydrogenase deficiency	DOI:10.13404/j.cnki.cjbhh.2017.11.013	In Chinese	2017	c.644_647delGTCT/c.1349G>A	Compound heterozygous	Yes	Newborn screening	NM_000018.4	c.644_647del	p.(Cys215Ter)	c.1349G>A	p.(Arg450His)	In	VLCADD-023
ACADVL	Very long-chain acyl-CoA dehydrogenase deficiency	DOI:10.13404/j.cnki.cjbhh.2017.11.013	In Chinese	2017	c.553G>A/c.1748C>T	Compound heterozygous	Yes	Newborn screening	NM_000018.4	c.553G>A	p.(Gly185Ser)	c.1748C>T	p.(Ser583Leu)	In	VLCADD-024
ACADVL	Very long-chain acyl-CoA dehydrogenase deficiency	DOI:10.13404/j.cnki.cjbhh.2017.12.032	In Chinese	2017	c.713C>T/c.1388+1G>C	Compound heterozygous	Yes	Symptomatic presentation	NM_000018.4	c.779C>T	p.(Thr260Met)	c.1269+1G>C	-	In	VLCADD-025
ACADVL	Very long-chain acyl-CoA dehydrogenase deficiency	28771436	In English	2017	c.553G>A/c.1276G>A	Compound heterozygous	Unknown	Newborn screening	NM_000018.4	c.553G>A	p.(Gly185Ser)	c.1276G>A	p.(Ala426Thr)	In	VLCADD-026
ACADVL	Very long-chain acyl-CoA dehydrogenase deficiency	28771436	In English	2017	c.664G>C/c.1349G>A	Compound heterozygous	Unknown	Newborn screening	NM_000018.4	c.664G>C	p.(Gly222Arg)	c.1349G>A	p.(Arg450His)	In	VLCADD-027
ACADVL	Very long-chain acyl-CoA dehydrogenase deficiency	DOI:10.3760/cma.j.issn.2095-428X.2018.20.011	In Chinese	2018	c.608C>T/c.1748C>T	Compound heterozygous	Yes	Symptomatic presentation	NM_000018.4	c.608C>T	p.(Pro203Leu)	c.1748C>T	p.(Ser583Leu)	In	VLCADD-028
ACADVL	Very long-chain acyl-CoA dehydrogenase deficiency	DOI:10.3760/cma.j.issn.1003-9406.2018.01.048	In Chinese	2018	c.521T>A/c.1310T>C	Compound heterozygous	Yes	Newborn screening	NM_000018.4	c.521T>A	p.(Val174Glu)	c.1310T>C	p.(Met437Thr)	In	VLCADD-029
ACADVL	Very long-chain acyl-CoA dehydrogenase deficiency	30838026	In English	2019	c.887_888delCT/c.887_888delCT	Homozygous	Unknown	Newborn screening	NM_000018.4	c.887_888del	p.(Pro296ArgfsTer17)	c.887_888del	p.(Pro296ArgfsTer17)	In	VLCADD-030
ACADVL	Very long-chain acyl-CoA dehydrogenase deficiency	30838026	In English	2019	c.1280G>A/c.1345G>C	Compound heterozygous	Unknown	Newborn screening	NM_000018.4	c.1280G>A	p.(Trp427Ter)	c.1345G>C	p.(Glu449Gln)	In	VLCADD-031
ACADVL	Very long-chain acyl-CoA dehydrogenase deficiency	30838026	In English	2019	c.895>G/c.1349G>A	Compound heterozygous	Unknown	Newborn screening	NM_000018.4	c.895A>G	p.(Lys299Glu)	c.1349G>A	p.(Arg450His)	In	VLCADD-032
ACADVL	Very long-chain acyl-CoA dehydrogenase deficiency	30838026	In English	2019	c.553G>A/c.848T>C	Compound heterozygous	Unknown	Newborn screening	NM_000018.4	c.553G>A	p.(Gly185Ser)	c.848T>C	p.(Val283Ala)	In	VLCADD-033
ACADVL	Very long-chain acyl-CoA dehydrogenase deficiency	30838026	In English	2019	c.642_643delCT/c.1349G>A	Compound heterozygous	Unknown	Newborn screening	NM_000018.4	c.642_643del	p.(Phe214LeufsTer38)	c.1349G>A	p.(Arg450His)	In	VLCADD-034
ACADVL	Very long-chain acyl-CoA dehydrogenase deficiency	30904546	In English	2019	c.1349G>A/c.1434+2T>C	Compound heterozygous	Unknown	Newborn screening	NM_000018.4	c.1349G>A	p.(Arg450His)	c.1434+2T>C	-	In	VLCADD-035
ACADVL	Very long-chain acyl-CoA dehydrogenase deficiency	30904546	In English	2019	c.1376G>A/c.1434G>A	Compound heterozygous	Unknown	Newborn screening	NM_000018.4	c.1376G>A	p.(Arg459Gln)	c.1434G>A	p.(Met478Ile)	In	VLCADD-036
ACADVL	Very long-chain acyl-CoA dehydrogenase deficiency	30904546	In English	2019	c.520G>A/c.896_898del	Compound heterozygous	Unknown	Newborn screening	NM_000018.4	c.520G>A	p.(Val174Met)	c.896_898del	p.(Lys299del)	In	VLCADD-037
ACADVL	Very long-chain acyl-CoA dehydrogenase deficiency	30950014	In Chinese	2019	388_390delGAG/c.1349G>A	Compound heterozygous	Yes	Newborn screening	NM_000018.4	c.388_390del	p.(Glu130del)	c.1349G>A	p.(Arg450His)	In	VLCADD-038
ACADVL	Very long-chain acyl-CoA dehydrogenase deficiency	30950014	In Chinese	2019	c.96_105delGCCCGGCCCT/c.96_105delGCCCGGCCCT	Homozygous	Yes	Newborn screening	NM_000018.4	c.103_112del	p.(Pro35GlyfsTer23)	c.103_112del	p.(Pro35GlyfsTer23)	In	VLCADD-039
ACADVL	Very long-chain acyl-CoA dehydrogenase deficiency	30950014	In Chinese	2019	c.895A>G/c.1238T>C	Compound heterozygous	Yes	Newborn screening	NM_000018.4	c.895A>G	p.(Lys299Glu)	c.1238T>C	p.(Ile413Thr)	In	VLCADD-040
ACADVL	Very long-chain acyl-CoA dehydrogenase deficiency	30950014	In Chinese	2019	c.1349G>A/c.1357C>T	Compound heterozygous	Yes	Newborn screening	NM_000018.4	c.1349G>A	p.(Arg450His)	c.1357C>T	p.(Arg453Ter)	In	VLCADD-041
ACADVL	Very long-chain acyl-CoA dehydrogenase deficiency	30950014	In Chinese	2019	c.541C>T/c.1153C>T	Compound heterozygous	Yes	Newborn screening	NM_000018.4	c.541C>T	p.(His181Tyr)	c.1153C>T	p.(Arg385Trp)	In	VLCADD-042
ACADVL	Very long-chain acyl-CoA dehydrogenase deficiency	30950014	In Chinese	2019	c644G>A/c.1405C>T	Compound heterozygous	Yes	Newborn screening	NM_000018.4	c.664G>A	p.(Gly222Arg)	c.1405C>T	p.(Arg469Trp)	In	VLCADD-043
ACADVL	Very long-chain acyl-CoA dehydrogenase deficiency	30950014	In Chinese	2019	c.863T>G/c.878+1G>C	Compound heterozygous	Yes	Newborn screening	NM_000018.4	c.863T>G	p.(Phe288Cys)	c.878+1G>C	-	In	VLCADD-044
ACADVL	Very long-chain acyl-CoA dehydrogenase deficiency	30950014	In Chinese	2019	c.1276G>A/c.1366C>T	Compound heterozygous	Yes	Newborn screening	NM_000018.4	c.1276G>A	p.(Ala426Thr)	c.1366C>T	p.(Arg456Cys)	In	VLCADD-045
ACADVL	Very long-chain acyl-CoA dehydrogenase deficiency	30950014	In Chinese	2019	c.1280G>A/c.1505T>A	Compound heterozygous	Yes	Newborn screening	NM_000018.4	c.1280G>A	p.(Trp427Ter)	c.1505T>A	p.(Leu502Gln)	In	VLCADD-046
ACADVL	Very long-chain acyl-CoA dehydrogenase deficiency	31794763	In English	2020	c.563G>A/c.1280G>A	Compound heterozygous	Unknown	Newborn screening	NM_000018.4	c.563G>A	p.(Gly188Asp)	c.1280G>A	p.(Trp427Ter)	In	VLCADD-047
ACADVL	Very long-chain acyl-CoA dehydrogenase deficiency	31794763	In English	2020	c.1349G>A/c.1582_1586del	Compound heterozygous	Unknown	Symptomatic presentation	NM_000018.4	c.1349G>A	p.(Arg450His)	c.1586_1590del	p.(Leu529SerfsTer31)	In	VLCADD-048
ACADVL	Very long-chain acyl-CoA dehydrogenase deficiency	31794763	In English	2020	c.563G>A/c.1349G>A	Compound heterozygous	Unknown	Symptomatic presentation	NM_000018.4	c.563G>A	p.(Gly188Asp)	c.1349G>A	p.(Arg450His)	In	VLCADD-049
ACADVL	Very long-chain acyl-CoA dehydrogenase deficiency	31794763	In English	2020	c.1349G>A/c.1349G>A	Homozygous	Unknown	Symptomatic presentation	NM_000018.4	c.1349G>A	p.(Arg450His)	c.1349G>A	p.(Arg450His)	In	VLCADD-050
ACADVL	Very long-chain acyl-CoA dehydrogenase deficiency	31794763	In English	2020	c.295_296del/c.896A>T	Compound heterozygous	Unknown	Symptomatic presentation	NM_000018.4	c.298_299del	p.(Gln100ValfsTer3)	c.896A>T	p.(Lys299Met)	In	VLCADD-051
ACADVL	Very long-chain acyl-CoA dehydrogenase deficiency	31794763	In English	2020	c.1387G>A/c.1683_1684del	Compound heterozygous	Unknown	Symptomatic presentation	NM_000018.4	c.1387G>A	p.(Gly463Arg)	c.1684_1685del	p.(Gln562ValfsTer29)	In	VLCADD-052
ACADVL	Very long-chain acyl-CoA dehydrogenase deficiency	32447334	In English	2020	c.553G>A/?	Heterozygous	Unknown	Newborn screening	NM_000018.4	c.553G>A	p.(Gly185Ser)	Not found	-	In	VLCADD-053
ACADVL	Very long-chain acyl-CoA dehydrogenase deficiency	32447334	In English	2020	c.1141_1143delGAG/c.1246G>A	Compound heterozygous	Unknown	Newborn screening	NM_000018.4	c.1141_1143del	p.(Glu381del)	c.1246G>A	p.(Ala416Thr)	In	VLCADD-054
ACADVL	Very long-chain acyl-CoA dehydrogenase deficiency	31893530	In English	2020	c.488T>A/?	Heterozygous	Unknown	Newborn screening	NM_000018.4	c.488T>A	p.(Leu163Ter)	Not found	-	In	VLCADD-055
ACADVL	Very long-chain acyl-CoA dehydrogenase deficiency	31893530	In English	2020	c.1228G>T/c.1349G>A	Compound heterozygous	Unknown	Newborn screening	NM_000018.4	c.1228G>T	p.(Asp410Tyr)	c.1349G>A	p.(Arg450His)	In	VLCADD-056
ACADVL	Very long-chain acyl-CoA dehydrogenase deficiency	31893530	In English	2020	c.1349G>A/c.1522C>T	Compound heterozygous	Unknown	Newborn screening	NM_000018.4	c.1349G>A	p.(Arg450His)	c.1522C>T	p.(Gln508Ter)	In	VLCADD-057
ACADVL	Very long-chain acyl-CoA dehydrogenase deficiency	32710939	In English	2020	c.1055T>C/c.1838G>A	Compound heterozygous	Unknown	Newborn screening	NM_000018.4	c.1055T>C	p.(Met352Thr)	c.1838G>A	p.(Arg613Gln)	In	VLCADD-058
ACADVL	Very long-chain acyl-CoA dehydrogenase deficiency	32710939	In English	2020	c.1349G>A/c.1434+2T>C	Compound heterozygous	Unknown	Newborn screening	NM_000018.4	c.1349G>A	p.(Arg450His)	c.1434+2T>C	-	Out: duplicate with VLCADD-035	-
ACADVL	Very long-chain acyl-CoA dehydrogenase deficiency	32710939	In English	2020	c.1376G>A/c.1434G>A	Compound heterozygous	Unknown	Newborn screening	NM_000018.4	c.1376G>A	p.(Arg459Gln)	c.1434G>A	p.(Met478Ile)	Out: duplicate with VLCADD-036	-
ACADVL	Very long-chain acyl-CoA dehydrogenase deficiency	32710939	In English	2020	c.520G>A/c.896_898del	Compound heterozygous	Unknown	Newborn screening	NM_000018.4	c.520G>A	p.(Val174Met)	c.896_898del	p.(Lys299del)	Out: duplicate with VLCADD-037	-
ACADVL	Very long-chain acyl-CoA dehydrogenase deficiency	Not available	In Chinese	2020	c.553G>A/c.1733dupT	Compound heterozygous	Yes	Symptomatic presentation	NM_000018.4	c.553G>A	p.(Gly185Ser)	c.1733dup	p.(Met578IlefsTer14)	In	VLCADD-059
ACADVL	Very long-chain acyl-CoA dehydrogenase deficiency	doi:10.11852/zgetbjzz2020-054	In Chinese	2020	c.1349G>A/c.1696_1704del	Compound heterozygous	Yes	Newborn screening	NM_000018.4	c.1349G>A	p.(Arg450His)	c.1696_1704del	p.(Gln566_Leu568del)	In	VLCADD-060
ACADVL	Very long-chain acyl-CoA dehydrogenase deficiency	doi:10.11852/zgetbjzz2020-054	In Chinese	2020	c.151A>T/c.1194C>G	Compound heterozygous	Yes	Newborn screening	NM_000018.4	c.151A>T	p.(Lys51Ter)	c.1194C>G	p.(Tyr398Ter)	In	VLCADD-061
ACADVL	Very long-chain acyl-CoA dehydrogenase deficiency	doi:10.13407/j.cnki.jpp.1672-108X.2020.09.003	In Chinese	2020	c.388_390delGAG/c.1349G>A	Compound heterozygous	Yes	Newborn screening	NM_000018.4	c.388_390del	p.(Glu130del)	c.1349G>A	p.(Arg450His)	Out: duplicate with VLCADD-038	-
ACADVL	Very long-chain acyl-CoA dehydrogenase deficiency	doi:10.13407/j.cnki.jpp.1672-108X.2020.09.003	In Chinese	2020	c.96_105delGCCCGGCCCT/c.96_105delGCCCGGCCCT	Homozygous	Yes	Newborn screening	NM_000018.4	c.103_112del	p.(Pro35GlyfsTer23)	c.103_112del	p.(Pro35GlyfsTer23)	Out: duplicate with VLCADD-039	-
ACADVL	Very long-chain acyl-CoA dehydrogenase deficiency	doi:10.13407/j.cnki.jpp.1672-108X.2020.09.003	In Chinese	2020	c.895A>G/c.1238T>C	Compound heterozygous	Yes	Newborn screening	NM_000018.4	c.895A>G	p.(Lys299Glu)	c.1238T>C	p.(Ile413Thr)	Out: duplicate with VLCADD-040	-
ACADVL	Very long-chain acyl-CoA dehydrogenase deficiency	doi:10.13407/j.cnki.jpp.1672-108X.2020.09.003	In Chinese	2020	c.1349G>A/c.1357C>T	Compound heterozygous	Yes	Newborn screening	NM_000018.4	c.1349G>A	p.(Arg450His)	c.1357C>T	p.(Arg453Ter)	Out: duplicate with VLCADD-041	-
ACADVL	Very long-chain acyl-CoA dehydrogenase deficiency	doi:10.13407/j.cnki.jpp.1672-108X.2020.09.003	In Chinese	2020	c.541C>T/c.1153C>T	Compound heterozygous	Yes	Newborn screening	NM_000018.4	c.541C>T	p.(His181Tyr)	c.1153C>T	p.(Arg385Trp)	Out: duplicate with VLCADD-042	-
ACADVL	Very long-chain acyl-CoA dehydrogenase deficiency	doi:10.13407/j.cnki.jpp.1672-108X.2020.09.003	In Chinese	2020	c.733G>A/c.1474C>T	Compound heterozygous	Yes	Newborn screening	NM_000018.4	c.664G>A	p.(Gly222Arg)	c.1405C>T	p.(Arg469Trp)	Out: duplicate with VLCADD-043	-
ACADVL	Very long-chain acyl-CoA dehydrogenase deficiency	doi:10.13407/j.cnki.jpp.1672-108X.2020.09.003	In Chinese	2020	c.863T>G/c.878+1G>C	Compound heterozygous	Yes	Newborn screening	NM_000018.4	c.863T>G	p.(Phe288Cys)	c.878+1G>C	-	Out: duplicate with VLCADD-044	-
ACADVL	Very long-chain acyl-CoA dehydrogenase deficiency	doi:10.13407/j.cnki.jpp.1672-108X.2020.09.003	In Chinese	2020	c.1280G>A/c.1505T>A	Compound heterozygous	Yes	Newborn screening	NM_000018.4	c.1280G>A	p.(Trp427Ter)	c.1505T>A	p.(Leu502Gln)	Out: duplicate with VLCADD-046	-
ACADVL	Very long-chain acyl-CoA dehydrogenase deficiency	doi:10.13407/j.cnki.jpp.1672-108X.2020.09.003	In Chinese	2020	c.1276G>A/c.1366C>T	Compound heterozygous	Yes	Newborn screening	NM_000018.4	c.1276G>A	p.(Ala426Thr)	c.1366C>T	p.(Arg456Cys)	Out: duplicate with VLCADD-045	-
ACADVL	Very long-chain acyl-CoA dehydrogenase deficiency	doi:10.13407/j.cnki.jpp.1672-108X.2020.09.003	In Chinese	2020	c.1057A>G/c.1405C>T	Compound heterozygous	Yes	Newborn screening	NM_000018.4	c.1057A>G	p.(Arg353Gly)	c.1405C>T	p.(Arg469Trp)	In	VLCADD-062
ACADVL	Very long-chain acyl-CoA dehydrogenase deficiency	doi:10.13407/j.cnki.jpp.1672-108X.2020.09.003	In Chinese	2020	c.388_390delGAG/c.1349G>A	Compound heterozygous	Yes	Newborn screening	NM_000018.4	-	-	-	-	Out: siblings with c.388_390delGAG/c.1349G>A	-
ACADVL	Very long-chain acyl-CoA dehydrogenase deficiency	doi:10.13407/j.cnki.jpp.1672-108X.2020.09.003	In Chinese	2020	c.562G>A/c.1532G>A	Compound heterozygous	Yes	Newborn screening	NM_000018.4	c.562G>A	p.(Gly188Ser)	c.1532G>A	p.(Arg511Gln)	In	VLCADD-063
ACADVL	Very long-chain acyl-CoA dehydrogenase deficiency	doi:10.13407/j.cnki.jpp.1672-108X.2020.09.003	In Chinese	2020	c.553G>A/c.1273G>A	Compound heterozygous	Yes	Newborn screening	NM_000018.4	c.553G>A	p.(Gly185Ser)	c.1273G>A	p.(Ala425Thr)	In	VLCADD-064
ACADVL	Very long-chain acyl-CoA dehydrogenase deficiency	doi:10.13407/j.cnki.jpp.1672-108X.2020.09.003	In Chinese	2020	c.920_921del/c.1054A>G	Compound heterozygous	Yes	Newborn screening	NM_000018.4	c.920_921del	p.(Thr307SerfsTer6)	c.1054A>G	p.(Met352Val)	In	VLCADD-065
ACADVL	Very long-chain acyl-CoA dehydrogenase deficiency	doi:10.13407/j.cnki.jpp.1672-108X.2020.09.003	In Chinese	2020	c.920C>T/c.1505T>A	Compound heterozygous	Yes	Newborn screening	NM_000018.4	c.920C>T	p.(Thr307Ile)	c.1505T>A	p.(Leu502Gln)	In	VLCADD-066
ACADVL	Very long-chain acyl-CoA dehydrogenase deficiency	doi:10.13407/j.cnki.jpp.1672-108X.2020.09.003	In Chinese	2020	c.1358G>A/c.1699C>T	Compound heterozygous	Yes	Symptomatic presentation	NM_000018.4	c.1358G>A	p.(Arg453Gln)	c.1699C>T	p.(Arg567Trp)	In	VLCADD-067
ACADVL	Very long-chain acyl-CoA dehydrogenase deficiency	DOI:10.3760/cma.j.issn.1673-4912.2020.04.015	In Chinese	2020	c.298_299delCA/c.1396G>T	Compound heterozygous	Unknown	Symptomatic presentation	NM_000018.4	c.298_299del	p.(Gln100ValfsTer3)	c.1396G>T	p.(Asp466Tyr)	In	VLCADD-068
ACADVL	Very long-chain acyl-CoA dehydrogenase deficiency	33150772	In English	2020	388_390delGAG/c.1349G>A	Compound heterozygous	Yes	Newborn screening	NM_000018.4	c.388_390del	p.(Glu130del)	c.1349G>A	p.(Arg450His)	Out: duplicate with VLCADD-038	-
ACADVL	Very long-chain acyl-CoA dehydrogenase deficiency	33150772	In English	2020	c.96_105delGCCCGGCCCT/c.96_105delGCCCGGCCCT	Homozygous	Yes	Newborn screening	NM_000018.4	c.103_112del	p.(Pro35GlyfsTer23)	c.103_112del	p.(Pro35GlyfsTer23)	Out: duplicate with VLCADD-039	-
ACADVL	Very long-chain acyl-CoA dehydrogenase deficiency	33150772	In English	2020	c.895A>G/c.1238T>C	Compound heterozygous	Yes	Newborn screening	NM_000018.4	c.895A>G	p.(Lys299Glu)	c.1238T>C	p.(Ile413Thr)	Out: duplicate with VLCADD-040	-
ACADVL	Very long-chain acyl-CoA dehydrogenase deficiency	33150772	In English	2020	c.1349G>A/c.1357C>T	Compound heterozygous	Yes	Newborn screening	NM_000018.4	c.1349G>A	p.(Arg450His)	c.1357C>T	p.(Arg453Ter)	Out: duplicate with VLCADD-041	-
ACADVL	Very long-chain acyl-CoA dehydrogenase deficiency	33150772	In English	2020	c.541C>T/c.1153C>T	Compound heterozygous	Yes	Newborn screening	NM_000018.4	c.541C>T	p.(His181Tyr)	c.1153C>T	p.(Arg385Trp)	Out: duplicate with VLCADD-042	-
ACADVL	Very long-chain acyl-CoA dehydrogenase deficiency	33150772	In English	2020	c644G>A/c.1405C>T	Compound heterozygous	Yes	Newborn screening	NM_000018.4	c.664G>A	p.(Gly222Arg)	c.1405C>T	p.(Arg469Trp)	Out: duplicate with VLCADD-043	-
ACADVL	Very long-chain acyl-CoA dehydrogenase deficiency	33150772	In English	2020	c.863T>G/c.878+1G>C	Compound heterozygous	Yes	Newborn screening	NM_000018.4	c.863T>G	p.(Phe288Cys)	c.878+1G>C	-	Out: duplicate with VLCADD-044	-
ACADVL	Very long-chain acyl-CoA dehydrogenase deficiency	33150772	In English	2020	c.1276G>A/c.1366C>T	Compound heterozygous	Yes	Newborn screening	NM_000018.4	c.1276G>A	p.(Ala426Thr)	c.1366C>T	p.(Arg456Cys)	Out: duplicate with VLCADD-045	-
ACADVL	Very long-chain acyl-CoA dehydrogenase deficiency	33150772	In English	2020	c.1280G>A/c.1505T>A	Compound heterozygous	Yes	Newborn screening	NM_000018.4	c.1280G>A	p.(Trp427Ter)	c.1505T>A	p.(Leu502Gln)	Out: duplicate with VLCADD-046	-
ACADVL	Very long-chain acyl-CoA dehydrogenase deficiency	33240318	In English	2020	c.228_231dup/c.878+1G>C	Compound heterozygous	Yes	Symptomatic presentation	NM_000018.4	c.228_231dup	p.(Phe78AsnfsTer27)	c.878+1G>C	-	In	VLCADD-069
ACADVL	Very long-chain acyl-CoA dehydrogenase deficiency	33240318	In English	2020	c.1280G>A/c.1505T>A	Compound heterozygous	Unknown	Symptomatic presentation	NM_000018.4	c.1280G>A	p.(Trp427Ter)	c.1505T>A	p.(Leu502Gln)	In	VLCADD-070
ACADVL	Very long-chain acyl-CoA dehydrogenase deficiency	DOl:10.19335/j.cnki.2096-1219.2021.12.030	In Chinese	2021	c.857_865del/c.1332+1G>C	Compound heterozygous	Yes	Symptomatic presentation	NM_000018.4	c.862_870del	p.(Phe288_Gly290del)	c.1332+1G>C	-	In	VLCADD-071
ACADVL	Very long-chain acyl-CoA dehydrogenase deficiency	DOI:10.3877/cma.j.issn.2095-655X.2021.03.009	In Chinese	2021	c.1077+6T>A/c.1247C>T	Compound heterozygous	Yes	Newborn screening	NM_000018.4	c.1077+6T>A	-	c.1247C>T	p.(Ala416Val)	In	VLCADD-072
ACADVL	Very long-chain acyl-CoA dehydrogenase deficiency	DOI:10.3877/cma.j.issn.2095-655X.2021.03.009	In Chinese	2021	c.694G>A/c.833_835del	Compound heterozygous	Yes	Newborn screening	NM_000018.4	c.694G>A	p.(Ala232Thr)	c.833_835del	p.(Lys278del)	In	VLCADD-073
ACADVL	Very long-chain acyl-CoA dehydrogenase deficiency	DOI:10.3877/cma.j.issn.2095-655X.2021.03.009	In Chinese	2021	c.664G>C/c.1699C>T	Compound heterozygous	Yes	Newborn screening	NM_000018.4	c.664G>C	p.(Gly222Arg)	c.1699C>T	p.(Arg567Trp)	In	VLCADD-074
ACADVL	Very long-chain acyl-CoA dehydrogenase deficiency	DOI:10.3877/cma.j.issn.2095-655X.2021.03.009	In Chinese	2021	c.342+1G>A/c.1030A>G	Compound heterozygous	Yes	Newborn screening	NM_000018.4	c.342+1G>A	-	c.1030A>G	p.(Met344Val)	In	VLCADD-075
ACADVL	Very long-chain acyl-CoA dehydrogenase deficiency	DOI:10.3760/cma.j.cn101070-20200816-01353	In Chinese	2021	c.692-2_692-1delAG/c.1276G>A	Compound heterozygous	Yes	Newborn screening	NM_000018.4	c.692-2_692-1del	-	c.1276G>A	p.(Ala426Thr)	In	VLCADD-076
ACADVL	Very long-chain acyl-CoA dehydrogenase deficiency	DOI:10.3760/cma.j.cn101070-20200816-01353	In Chinese	2021	c.65C>A/c.753-23_753-22del	Compound heterozygous	Yes	Newborn screening	NM_000018.4	c.65C>A	p.(Ser22Ter)	c.753-23_753-22del	-	In	VLCADD-077
ACADVL	Very long-chain acyl-CoA dehydrogenase deficiency	DOI:10.3760/cma.j.cn101070-20200816-01353	In Chinese	2021	c.65C>A/c.1955C>T	Compound heterozygous	Yes	Newborn screening	NM_000018.4	c.65C>A	p.(Ser22Ter)	c.1955C>T	p.(Pro652Leu)	In	VLCADD-078
ACADVL	Very long-chain acyl-CoA dehydrogenase deficiency	DOI:10.3760/cma.j.cn101070-20200816-01353	In Chinese	2021	c.298_299del/c.1226C>T	Compound heterozygous	Yes	Newborn screening	NM_000018.4	c.298_299del	p.(Gln100ValfsTer3)	c.1226C>T	p.(Thr409Met)	In	VLCADD-079
ACADVL	Very long-chain acyl-CoA dehydrogenase deficiency	DOI:10.3760/cma.j.cn101070-20200816-01353	In Chinese	2021	c.553G>A/c.1345G>C	Compound heterozygous	Yes	Newborn screening	NM_000018.4	c.553G>A	p.(Gly185Ser)	c.1345G>C	p.(Glu449Gln)	In	VLCADD-080
ACADVL	Very long-chain acyl-CoA dehydrogenase deficiency	DOI:10.3760/cma.j.cn101070-20200816-01353	In Chinese	2021	c.960delG/c.1361A>G	Compound heterozygous	Yes	Newborn screening	NM_000018.4	c.960del	p.(Asn321ThrfsTer32)	c.1361A>G	p.(Asp454Gly)	In	VLCADD-081
ACADVL	Very long-chain acyl-CoA dehydrogenase deficiency	DOI:10.19381/j.issn.1001-7585.2021.15.067	In Chinese	2021	c.71C>A, p.S22X/c.1279C>A, p.V519X	Compound heterozygous	Unknown	Symptomatic presentation	NM_000018.4	-	-	-	-	Out: unverifiable	-
ACADVL	Very long-chain acyl-CoA dehydrogenase deficiency	DOI:10.19381/j.issn.1001-7585.2021.15.067	In Chinese	2021	c.1498C>A, p.R488Q/c.1320delGinsAC, p.V433T/Codon421X	Compound heterozygous	Unknown	Symptomatic presentation	NM_000018.4	-	-	-	-	Out: unverifiable	-
ACADVL	Very long-chain acyl-CoA dehydrogenase deficiency	DOI:10.19381/j.issn.1001-7585.2021.15.067	In Chinese	2021	c.68C>A, p.S10X/c.1412G>A, p.R441H	Compound heterozygous	Unknown	Symptomatic presentation	NM_000018.4	-	-	-	-	Out: unverifiable	-
ACADVL	Very long-chain acyl-CoA dehydrogenase deficiency	DOI:10.19381/j.issn.1001-7585.2021.15.067	In Chinese	2021	c.131G>A, p.G38D/c.1429G>A, p.R513H	Compound heterozygous	Unknown	Symptomatic presentation	NM_000018.4	-	-	-	-	Out: unverifiable	-
ACADVL	Very long-chain acyl-CoA dehydrogenase deficiency	DOI:10.19381/j.issn.1001-7585.2021.15.067	In Chinese	2021	c.1439G>A, p.D470Y/c.1450G>T, p.R433H	Compound heterozygous	Unknown	Symptomatic presentation	NM_000018.4	-	-	-	-	Out: unverifiable	-
ACADVL	Very long-chain acyl-CoA dehydrogenase deficiency	DOI:10.19381/j.issn.1001-7585.2021.15.067	In Chinese	2021	c.1409G>T, p.D471Y/?	Compound heterozygous	Unknown	Symptomatic presentation	NM_000018.4	-	-	-	-	Out: unverifiable	-
ACADVL	Very long-chain acyl-CoA dehydrogenase deficiency	DOI:10.19381/j.issn.1001-7585.2021.15.067	In Chinese	2021	c.640G>A, p.A209T/c.1308T>C, p.M428T	Compound heterozygous	Unknown	Symptomatic presentation	NM_000018.4	-	-	-	-	Out: unverifiable	-
ACADVL	Very long-chain acyl-CoA dehydrogenase deficiency	DOI:10.3760/cma.j.cmcr.2021.e00027	In Chinese	2021	c.228_231dup/c.239G>C/c.1763C>T	Compound heterozygous	Unknown	Symptomatic presentation	NM_000018.4	-	-	-	-	Out: unverifiable	-
ACADVL	Very long-chain acyl-CoA dehydrogenase deficiency	33763395	In English	2021	c.844G>C/c.844G>C	Homozygous	Yes	Symptomatic presentation	NM_000018.4	c.910G>C	p.(Ala304Pro)	c.910G>C	p.(Ala304Pro)	In	VLCADD-082
ACADVL	Very long-chain acyl-CoA dehydrogenase deficiency	33278787	In English	2021	c.896_898delAGA/c.1077+6T>A	Compound heterozygous	Yes	Symptomatic presentation	NM_000018.4	c.896_898del	p.(Lys299del)	c.1077+6T>A	-	In	VLCADD-083
ACADVL	Very long-chain acyl-CoA dehydrogenase deficiency	Not available	In Chinese	2021	c.259_272delGTGTTCCCATACCCinsT/c.1532G>A	Compound heterozygous	Yes	Symptomatic presentation	NM_000018.4	c.259_272delinsT	p.(Val87CysfsTer26)	c.1532G>A	p.(Arg511Gln)	In	VLCADD-084
ACAT1	Beta-ketothiolase deficiency	25195009	In English	2015	c.354_355delinsG/c.1006-1G>A	Compound heterozygous	Yes	Newborn screening	NM_000019.4	c.354_355delinsG	p.(Cys119ValfsTer4)	c.1006-1G>A	-	In	BKD-001
ACAT1	Beta-ketothiolase deficiency	27264805	In Chinese	2016	c.622C>T/c.653C>T	Compound heterozygous	Yes	Symptomatic presentation	NM_000019.4	c.622C>T	p.(Arg208Ter)	c.653C>T	p.(Ser218Phe)	In	BKD-002
ACAT1	Beta-ketothiolase deficiency	27264805	In Chinese	2016	c.622C>T/c.653C>T	Compound heterozygous	Yes	Symptomatic presentation	NM_000019.4	c.622C>T	p.(Arg208Ter)	c.653C>T	p.(Ser218Phe)	Out: siblings with BKD-002	-
ACAT1	Beta-ketothiolase deficiency	27264805	In Chinese	2016	c.622C>T/c.653C>T	Compound heterozygous	Yes	Symptomatic presentation	NM_000019.4	c.622C>T	p.(Arg208Ter)	c.653C>T	p.(Ser218Phe)	Out: siblings with BKD-002	-
ACAT1	Beta-ketothiolase deficiency	28875337	In English	2017	c.829A>C/c.997G>C	Compound heterozygous	Unknown	Symptomatic presentation	NM_000019.4	c.829A>C	p.(Thr277Pro)	c.997G>C	p.(Ala333Pro)	In	BKD-003
ACAT1	Beta-ketothiolase deficiency	28875337	In English	2017	c.121-3C>G/c.890C>A	Compound heterozygous	Yes	Symptomatic presentation	NM_000019.4	c.121-3C>G	-	c.890C>A	p.(Thr297Lys)	In	BKD-004
ACAT1	Beta-ketothiolase deficiency	28875337	In English	2017	c.83_84delAT/c.1006-1G>C	Compound heterozygous	Yes	Symptomatic presentation	NM_000019.4	c.83_84del	p.(Tyr28CysfsTer38)	c.1006-1G>C	-	In	BKD-005
ACAT1	Beta-ketothiolase deficiency	28875337	In English	2017	c.1006-1G>C/c.1006-1G>C	Homozygous	Unknown	Symptomatic presentation	NM_000019.4	c.1006-1G>C	-	c.1006-1G>C	-	In	BKD-006
ACAT1	Beta-ketothiolase deficiency	DOI:10.13404/j.cnki.cjbhh.2017.04.041	In Chinese	2017	c.622C>T/c.1124A>G	Compound heterozygous	Unknown	Newborn screening	NM_000019.4	c.622C>T	p.(Arg208Ter)	c.1124A>G	p.(Asn375Ser)	In	BKD-007
ACAT1	Beta-ketothiolase deficiency	DOI:10.3969/j.issn.2095-5340.2018.01.005	In Chinese	2018	c.1124A>G/c.1124A>G	Homozygous	Unknown	Symptomatic presentation	NM_000019.4	c.1124A>G	p.(Asn375Ser)	c.1124A>G	p.(Asn375Ser)	In	BKD-008
ACAT1	Beta-ketothiolase deficiency	DOI:10.3969/j.issn.2095-9400.2019.08.012	In Chinese	2019	c.370A>C/c.473A>G	Compound heterozygous	Yes	Symptomatic presentation	NM_000019.4	c.370A>C	p.(Lys124Gln)	c.473A>G	p.(Asn158Ser)	In	BKD-009
ACAT1	Beta-ketothiolase deficiency	31156707	In English	2019	c.721dupA/c.928G>C	Compound heterozygous	Yes	Newborn screening	NM_000019.4	c.721dup	p.(Thr241AsnfsTer14)	c.928G>C	p.(Ala310Pro)	In	BKD-010
ACAT1	Beta-ketothiolase deficiency	31156707	In English	2019	c.238+1G>A/c.1163G>T	Compound heterozygous	Unknown	Newborn screening	NM_000019.4	c.238+1G>A	-	c.1163G>T	p.(Gly388Val)	In	BKD-011
ACAT1	Beta-ketothiolase deficiency	30835345	In Chinese	2019	c.1124A>G/c.1124A>G	Homozygous	Yes	Symptomatic presentation	NM_000019.4	c.1124A>G	p.(Asn375Ser)	c.1124A>G	p.(Asn375Ser)	Out: duplicate with BKD-008	-
ACAT1	Beta-ketothiolase deficiency	30835345	In Chinese	2019	c.229delG/c.1124A>G	Compound heterozygous	Yes	Symptomatic presentation	NM_000019.4	c.229del	p.(Glu77LysfsTer10)	c.1124A>G	p.(Asn375Ser)	In	BKD-012
ACAT1	Beta-ketothiolase deficiency	30835345	In Chinese	2019	c.373G>T/c.373G>T	Homozygous	Yes	Symptomatic presentation	NM_000019.4	c.373G>T	p.(Val125Phe)	c.373G>T	p.(Val125Phe)	In	BKD-013
ACAT1	Beta-ketothiolase deficiency	30835345	In Chinese	2019	c.419T>G/c.997G>C	Compound heterozygous	Yes	Newborn screening	NM_000019.4	c.419T>G	p.(Leu140Arg)	c.997G>C	p.(Ala333Pro)	In	BKD-014
ACAT1	Beta-ketothiolase deficiency	30835345	In Chinese	2019	c.72+1G>A/Ex.6-12 del	Compound heterozygous	Yes	Newborn screening	NM_000019.4	c.72+1G>A	-	Ex.6-12 del	-	In	BKD-015
ACAT1	Beta-ketothiolase deficiency	30835345	In Chinese	2019	c.72+1G>A/Ex.6-12 del	Compound heterozygous	Yes	Newborn screening	NM_000019.4	c.72+1G>A	-	Ex.6-12 del	-	Out: siblings with BKD-015	-
ACAT1	Beta-ketothiolase deficiency	30835345	In Chinese	2019	c.622C>T/c.1124A>G	Compound heterozygous	Yes	Newborn screening	NM_000019.4	c.622C>T	p.(Arg208Ter)	c.1124A>G	p.(Asn375Ser)	Out: duplicate with BKD-007	-
ACAT1	Beta-ketothiolase deficiency	30838026	In English	2019	c.721dupA/c.928G>C	Compound heterozygous	Yes	Newborn screening	NM_000019.4	c.721dup	p.(Thr241AsnfsTer14)	c.928G>C	p.(Ala310Pro)	Out: duplicate with BKD-010	-
ACAT1	Beta-ketothiolase deficiency	30838026	In English	2019	c.238+1G>A/c.1163G>T	Compound heterozygous	Unknown	Newborn screening	NM_000019.4	c.238+1G>A	-	c.1163G>T	p.(Gly388Val)	Out: duplicate with BKD-011	-
ACAT1	Beta-ketothiolase deficiency	DOI:10.7620/zgfybj.j.issn.1001-4411.2019.24.51	In Chinese	2019	c.238+1G>A/c.1163G>T	Compound heterozygous	Unknown	Newborn screening	NM_000019.4	c.238+1G>A	-	c.1163G>T	p.(Gly388Val)	Out: duplicate with BKD-011	-
ACAT1	Beta-ketothiolase deficiency	31893530	In English	2020	c.419T>G/c.997G>C	Compound heterozygous	Unknown	Newborn screening	NM_000019.4	c.419T>G	p.(Leu140Arg)	c.997G>C	p.(Ala333Pro)	Out: duplicate with BKD-014	-
ACAT1	Beta-ketothiolase deficiency	DOI:10.19842/j.cnki.issn.0253-9934.2021.02.009	In Chinese	2021	c.1229C>T/c.1229C>T	Homozygous	Yes	Symptomatic presentation	NM_000019.4	c.1229C>T	p.(Ala410Val)	c.1229C>T	p.(Ala410Val)	In	BKD-016
ACAT1	Beta-ketothiolase deficiency	DOI:10.3760/cma.j.cn101070-20191202-01202	In Chinese	2021	c.401T>C/c.481T>C	Compound heterozygous	Unknown	Symptomatic presentation	NM_000019.4	c.401T>C	p.(Met134Thr)	c.481T>C	p.(Tyr161His)	In	BKD-017
ACAT1	Beta-ketothiolase deficiency	33565073	In Chinese	2021	c.121-3C>G/c.275G>A	Compound heterozygous	Yes	Newborn screening	NM_000019.4	c.121-3C>G	-	c.275G>A	p.(Gly92Asp)	In	BKD-018
ACAT1	Beta-ketothiolase deficiency	33708533	In English	2021	c.121-3C>G/c.121-3C>G	Homozygous	Unknown	Symptomatic presentation	NM_000019.4	c.121-3C>G	-	c.121-3C>G	-	In	BKD-019
ACAT1	Beta-ketothiolase deficiency	34001203	In English	2021	c.642T>G/c.997G>C	Compound heterozygous	Unknown	Newborn screening	NM_000019.4	c.642T>G	p.(Tyr214Ter)	c.997G>C	p.(Ala333Pro)	In	BKD-020
ACAT1	Beta-ketothiolase deficiency	34001203	In English	2021	c.419T>G/c.622C>T	Compound heterozygous	Unknown	Newborn screening	NM_000019.4	c.419T>G	p.(Leu140Arg)	c.622C>T	p.(Arg208Ter)	In	BKD-021
ACAT1	Beta-ketothiolase deficiency	34001203	In English	2021	c.419T>G/c.622C>T	Compound heterozygous	Unknown	Newborn screening	NM_000019.4	c.419T>G	p.(Leu140Arg)	c.622C>T	p.(Arg208Ter)	Out: siblings with BKD-021	-
ACAT1	Beta-ketothiolase deficiency	34001203	In English	2021	c.163T>A/c.1119dup	Compound heterozygous	Unknown	Newborn screening	NM_000019.4	c.163T>A	p.(Phe55Ile)	c.1119dup	p.(Val374SerfsTer86)	In	BKD-022
ACAT1	Beta-ketothiolase deficiency	34001203	In English	2021	c.121-3C>G/c.121-3C>G	Homozygous	Unknown	Symptomatic presentation	NM_000019.4	c.121-3C>G	-	c.121-3C>G	-	Out: duplicate with BKD-019	-
ACAT1	Beta-ketothiolase deficiency	34001203	In English	2021	c.419T>G/c.997G>C	Compound heterozygous	Unknown	Newborn screening	NM_000019.4	c.419T>G	p.(Leu140Arg)	c.997G>C	p.(Ala333Pro)	Out: duplicate with BKD-014	-
ACAT1	Beta-ketothiolase deficiency	34001203	In English	2021	c.622C>T/c.1124A>G	Compound heterozygous	Unknown	Newborn screening	NM_000019.4	c.622C>T	p.(Arg208Ter)	c.1124A>G	p.(Asn375Ser)	Out: duplicate with BKD-007	-
ACAT1	Beta-ketothiolase deficiency	34001203	In English	2021	c.622C>T/c.631C>A	Compound heterozygous	Unknown	Symptomatic presentation	NM_000019.4	c.622C>T	p.(Arg208Ter)	c.631C>A	p.(Gln211Lys)	In	BKD-023
ACAT1	Beta-ketothiolase deficiency	34001203	In English	2021	c.622C>T/c.1154A>T	Compound heterozygous	Unknown	Newborn screening	NM_000019.4	c.622C>T	p.(Arg208Ter)	c.1154A>T	p.(His385Leu)	In	BKD-024
ACAT1	Beta-ketothiolase deficiency	34001203	In English	2021	c.401T>C/c.481T>C	Compound heterozygous	Unknown	Symptomatic presentation	NM_000019.4	c.401T>C	p.(Met134Thr)	c.481T>C	p.(Tyr161His)	Out: duplicate with BKD-017	-
ACAT1	Beta-ketothiolase deficiency	34001203	In English	2021	c.756_758del/c.1006-1G>C	Compound heterozygous	Unknown	Symptomatic presentation	NM_000019.4	c.756_758del	p.(Glu252del)	c.1006-1G>C	-	In	BKD-025
ASS1	Classic citrullinemia	22161093	In Chinese	2011	c.970G>A/c.970G>A	Homozygous	Yes	Symptomatic presentation	NM_054012.4	c.970G>A	p.(Gly324Ser)	c.970G>A	p.(Gly324Ser)	In	CTLN1-001
ASS1	Classic citrullinemia	23611581	In English	2014	G847A/T1009C	Compound heterozygous	Yes	Symptomatic presentation	NM_054012.4	c.847G>A	p.(Glu283Lys)	c.1009T>C	p.(Cys337Arg)	In	CTLN1-002
ASS1	Classic citrullinemia	24927999	In Chinese	2014	c.236C>T/c.431C>G	Compound heterozygous	Yes	Symptomatic presentation	NM_054012.4	c.236C>T	p.(Ser79Phe)	c.431C>G	p.(Pro144Arg)	In	CTLN1-003
ASS1	Classic citrullinemia	25537548	In Chinese	2014	c.951delT/c.1087C>T	Compound heterozygous	Yes	Symptomatic presentation	NM_054012.4	c.951del	p.(Phe317LeufsTer59)	c.1087C>T	p.(Arg363Trp)	In	CTLN1-004
ASS1	Classic citrullinemia	25537548	In Chinese	2014	c.256C>T/c.577G>A	Compound heterozygous	Yes	Newborn screening	NM_054012.4	c.256C>T	p.(Arg86Cys)	c.577G>A	p.(Gly193Arg)	In	CTLN1-005
ASS1	Classic citrullinemia	DOI:10.3760/cma.j.issn.1003-9406.2015.05.030	In Chinese	2015	c.53C>T/c.1168G>A	Compound heterozygous	Yes	Symptomatic presentation	NM_054012.4	c.53C>T	p.(Ser18Leu)	c.1168G>A	p.(Gly390Arg)	In	CTLN1-006
ASS1	Classic citrullinemia	DOI:10.3969j.issn.1000-3606.2015.05.017	In Chinese	2015	c.431C>G/c.1087C>T	Compound heterozygous	Unknown	Symptomatic presentation	NM_054012.4	c.431C>G	p.(Pro144Arg)	c.1087C>T	p.(Arg363Trp)	In	CTLN1-007
ASS1	Classic citrullinemia	25179242	In English	2015	c.174+1G>A/c.422T>G	Compound heterozygous	Yes	Newborn screening	NM_054012.4	c.174+1G>A	-	c.422T>G	p.(Val141Gly)	In	CTLN1-008
ASS1	Classic citrullinemia	25179242	In English	2015	c.773+1G>A/c.793C>T	Compound heterozygous	Yes	Symptomatic presentation	NM_054012.4	c.773+1G>A	-	c.793C>T	p.(Arg265Cys)	In	CTLN1-009
ASS1	Classic citrullinemia	DOI:CNKI:SUN:ZYYA.0.2016-03-036	In Chinese	2016	c.236C>T/c.380G>A	Compound heterozygous	Unknown	Newborn screening	NM_054012.4	c.236C>T	p.(Ser79Phe)	c.380G>A	p.(Arg127Gln)	In	CTLN1-010
ASS1	Classic citrullinemia	29896748	In Chinese	2018	c.380G>A/c.380G>A	Homozygous	Yes	Symptomatic presentation	NM_054012.4	c.380G>A	p.(Arg127Gln)	c.380G>A	p.(Arg127Gln)	In	CTLN1-011
ASS1	Classic citrullinemia	Doi:10.3969/j.issn.1002-266X.2019.36.019	In Chinese	2019	c.470G>A/c.577G>A	Compound heterozygous	Yes	Symptomatic presentation	NM_054012.4	c.470G>A	p.(Arg157His)	c.577G>A	p.(Gly193Arg)	In	CTLN1-012
ASS1	Classic citrullinemia	DOI:CNKI:SUN:ZYYA.0.2019-06-010	In Chinese	2019	c.910C>T/c.1087C>T	Compound heterozygous	Yes	Symptomatic presentation	NM_054012.4	c.910C>T	p.(Arg304Trp)	c.1087C>T	p.(Arg363Trp)	In	CTLN1-013
ASS1	Classic citrullinemia	30612563	In English	2019	c.815G>A/c.1168G>A	Compound heterozygous	Unknown	Newborn screening	NM_054012.4	c.815G>A	p.(Arg272His )	c.1168G>A	p.(Gly390Arg)	In	CTLN1-014
ASS1	Classic citrullinemia	30612563	In English	2019	c.19G>A/c.851C>T	Compound heterozygous	Unknown	Newborn screening	NM_054012.4	c.19G>A	p.(Val7Met)	c.851C>T	p.(Thr284Ile)	In	CTLN1-015
ASS1	Classic citrullinemia	30838026	In English	2019	c.1168G>A/c.1128_1134delinsG	Compound heterozygous	Yes	Newborn screening	NM_054012.4	c.1168G>A	p.(Gly390Arg)	c.1128_1134delinsG	p.(Ser376_Asn378delinsArg)	In	CTLN1-016
ASS1	Classic citrullinemia	31208364	In English	2019	c.773+4A>C/c.773+4A>C	Homozygous	Yes	Newborn screening	NM_054012.4	c.773+4A>C	-	c.773+4A>C	-	In	CTLN1-017
ASS1	Classic citrullinemia	30904546	In English	2019	c.773+4A>C/c.773+4A>C	Homozygous	Unknown	Newborn screening	NM_054012.4	c.773+4A>C	-	c.773+4A>C	-	Out: duplicate with CTLN1-017	-
ASS1	Classic citrullinemia	30904546	In English	2019	c.421-99C>T/c.1087C>T	Compound heterozygous	Unknown	Newborn screening	NM_054012.4	c.421-99C>T	-	c.1087C>T	p.(Arg363Trp)	In	CTLN1-018
ASS1	Classic citrullinemia	31737040	In English	2019	c.689G>C/c.1004G>A	Compound heterozygous	Unknown	Newborn screening	NM_054012.4	c.689G>C	p.(Gly230Ala)	c.1004G>A	p.(Arg335His)	In	CTLN1-019
ASS1	Classic citrullinemia	31893530	In English	2020	c.558G>T/c.790G>A	Compound heterozygous	Unknown	Newborn screening	NM_054012.4	c.558G>T	p.(Met186Ile)	c.790G>A	p.(Gly264Ser)	In	CTLN1-020
ASS1	Classic citrullinemia	31893530	In English	2020	c.1087C>T/?	Heterozygous	Unknown	Newborn screening	NM_054012.4	c.1087C>T	p.(Arg363Trp)	Not found	-	In	CTLN1-021
ASS1	Classic citrullinemia	DOI:10.3760/cma.j.cn113903-20190428-00289	In Chinese	2020	c.1168G>A/c.1128_1134delCATGAACinsG	Compound heterozygous	Yes	Newborn screening	NM_054012.4	c.1168G>A	p.(Gly390Arg)	c.1128_1134delinsG	p.(Ser376_Asn378delinsArg)	Out: duplicate with CTLN1-016	-
ASS1	Classic citrullinemia	DOI:10.3760/cma.j.issn.2096-2932.2021.02.004	In Chinese	2021	c.794G>A/c.794G>A	Homozygous	Yes	Symptomatic presentation	NM_054012.4	c.794G>A	p.(Arg265His)	c.794G>A	p.(Arg265His)	In	CTLN1-022
ASS1	Classic citrullinemia	DOI:10.3969/j.issn.1000-3606.2021.03.004	In Chinese	2021	c.1194-2A>G/Ex.3 del	Compound heterozygous	Yes	Symptomatic presentation	NM_054012.4	c.1194-2A>G	-	Ex.3 del	-	In	CTLN1-023
ASS1	Classic citrullinemia	DOI:10.3760/cma.j.cn113903-20200616-00568	In Chinese	2021	c.422T>G/c.431C>G	Compound heterozygous	Unknown	Symptomatic presentation	NM_054012.4	c.422T>G	p.(Val141Gly)	c.431C>G	p.(Pro144Arg)	In	CTLN1-024
BCKDHA	Maple syrup urine disease, type Ia	22145486	In English	2011	c.308T>C/c.794G>C	Compound heterozygous	Yes	Symptomatic presentation	NM_000709.4	c.308T>C	p.(Leu103Pro)	c.794G>C	p.(Arg265Pro)	In	MSUDIa-001
BCKDHA	Maple syrup urine disease, type Ia	DOI:10.3760/cma.j.issn.1007-9408.2012.08.013	In Chinese	2012	c.868G>A/?	Heterozygous	Yes	Symptomatic presentation	NM_000709.4	c.868G>A	p.(Gly290Arg)	Not found	-	In	MSUDIa-002
BCKDHA	Maple syrup urine disease, type Ia	DOI:10.3760/cma.j.issn.1007-9408.2012.08.013	In Chinese	2012	c.1279C>G/c.1280_1291del12	Compound heterozygous	Yes	Symptomatic presentation	NM_000709.4	c.1279C>G	p.(Leu427Val)	c.1282_1293del	p.(Ala428_Leu431del)	In	MSUDIa-003
BCKDHA	Maple syrup urine disease, type Ia	DOI:10.3760/cma.j.issn.1007-9408.2012.08.013	In Chinese	2012	c.308T>C/c.562G>T	Compound heterozygous	Yes	Symptomatic presentation	NM_000709.4	c.308T>C	p.(Leu103Pro)	c.562G>T	p.(Gly188Trp)	In	MSUDIa-004
BCKDHA	Maple syrup urine disease, type Ia	22727569	In English	2012	c.868G>A/?	Heterozygous	Unknown	Symptomatic presentation	NM_000709.4	c.868G>A	p.(Gly290Arg)	Not found	-	Out: duplicate with MSUDIa-002	-
BCKDHA	Maple syrup urine disease, type Ia	22727569	In English	2012	c.308T>C/c.562G>T	Compound heterozygous	Unknown	Symptomatic presentation	NM_000709.4	c.308T>C	p.(Leu103Pro)	c.562G>T	p.(Gly188Trp)	Out: duplicate with MSUDIa-004	-
BCKDHA	Maple syrup urine disease, type Ia	22727569	In English	2012	c.1279C>G/c.1280_1291del12	Compound heterozygous	Unknown	Symptomatic presentation	NM_000709.4	c.1279C>G	p.(Leu427Val)	c.1282_1293del	p.(Ala428_Leu431del)	Out: duplicate with MSUDIa-003	-
BCKDHA	Maple syrup urine disease, type Ia	22727569	In English	2012	c.308T>C/c.794G>C	Compound heterozygous	Unknown	Symptomatic presentation	NM_000709.4	c.308T>C	p.(Leu103Pro)	c.794G>C	p.(Arg265Pro)	Out: duplicate with MSUDIa-001	-
BCKDHA	Maple syrup urine disease, type Ia	24268812	In English	2014	A208T/A208T	Homozygous	Unknown	Symptomatic presentation	NM_000709.4	c.757G>A	p.(Ala253Thr)	c.757G>A	p.(Ala253Thr)	In	MSUDIa-005
BCKDHA	Maple syrup urine disease, type Ia	24268812	In English	2014	I281T/I281T	Homozygous	Unknown	Symptomatic presentation	NM_000709.4	c.977T>C	p.(Ile326Thr)	c.977T>C	p.(Ile326Thr)	In	MSUDIa-006
BCKDHA	Maple syrup urine disease, type Ia	DOI:CNKI:SUN:FYYD.0.2014-01-008	In Chinese	2014	c.117dupC/?	Heterozygous	Yes	Symptomatic presentation	NM_000709.4	c.117dup	p.(Arg40GlnfsTer11)	Not found	-	In	MSUDIa-007
BCKDHA	Maple syrup urine disease, type Ia	DOI:CNKI:SUN:FYYD.0.2014-01-008	In Chinese	2014	c.1000G>T/?	Heterozygous	Yes	Symptomatic presentation	NM_000709.4	c.1000G>T	p.(Gly334Trp)	Not found	-	In	MSUDIa-008
BCKDHA	Maple syrup urine disease, type Ia	DOI:1O.3969/j.issn.1673-5501.2014.01.014	In Chinese	2014	c.740A>G/IVS6+1delG	Compound heterozygous	Yes	Symptomatic presentation	NM_000709.4	c.740A>G	p.(His247Arg)	c.853+1del	-	In	MSUDIa-009
BCKDHA	Maple syrup urine disease, type Ia	24603436	In English	2014	c.392A>G/Ex.2-4 dup	Compound heterozygous	Yes	Symptomatic presentation	NM_000709.4	c.392A>G	p.(Tyr131Cys)	Ex.2-4 dup	-	In	MSUDIa-010
BCKDHA	Maple syrup urine disease, type Ia	26453840	In English	2015	c.740A>G/IVS6+1delG	Compound heterozygous	Yes	Symptomatic presentation	NM_000709.4	c.740A>G	p.(His247Arg)	c.853+1del	-	Out: duplicate with MSUDIa-009	-
BCKDHA	Maple syrup urine disease, type Ia	26453840	In English	2015	c.659C>T/?	Heterozygous	Yes	Symptomatic presentation	NM_000709.4	c.659C>T	p.(Ala220Val)	Not found	-	In	MSUDIa-011
BCKDHA	Maple syrup urine disease, type Ia	26453840	In English	2015	c.178G>T/c.1214_1219dupCCAACC	Compound heterozygous	Yes	Symptomatic presentation	NM_000709.4	c.178G>T	p.(Glu60Ter)	c.1214_1219dup	p.(Pro405_Asn406dup)	In	MSUDIa-012
BCKDHA	Maple syrup urine disease, type Ia	26453840	In English	2015	c.178G>T/c.491T>C	Compound heterozygous	Yes	Symptomatic presentation	NM_000709.4	c.178G>T	p.(Glu60Ter)	c.491T>C	p.(Leu164Pro)	In	MSUDIa-013
BCKDHA	Maple syrup urine disease, type Ia	DOI:10.3760/cma.j.issn.1673-4912.2015.03.022	In Chinese	2015	c.740A>G/IVS6+1delG	Compound heterozygous	Yes	Symptomatic presentation	NM_000709.4	c.740A>G	p.(His247Arg)	c.853+1del	-	Out: duplicate with MSUDIa-009	-
BCKDHA	Maple syrup urine disease, type Ia	DOI:10.3760/cma.j.issn.2095-428X.2016.08.003	In Chinese	2016	c.740A>G/IVS6+1delG	Compound heterozygous	Yes	Symptomatic presentation	NM_000709.4	c.740A>G	p.(His247Arg)	c.853+1del	-	Out: duplicate with MSUDIa-009	-
BCKDHA	Maple syrup urine disease, type Ia	DOI:10.3760/cma.j.issn.2095-428X.2016.08.003	In Chinese	2016	c.659C>T/?	Heterozygous	Yes	Symptomatic presentation	NM_000709.4	c.659C>T	p.(Ala220Val)	Not found	-	Out: duplicate with MSUDIa-011	-
BCKDHA	Maple syrup urine disease, type Ia	DOI:10.3760/cma.j.issn.2095-428X.2016.08.003	In Chinese	2016	c.178G>T/c.1214_1219dupCCAACC	Compound heterozygous	Yes	Symptomatic presentation	NM_000709.4	c.178G>T	p.(Glu60Ter)	c.1214_1219dup	p.(Pro405_Asn406dup)	Out: duplicate with MSUDIa-012	-
BCKDHA	Maple syrup urine disease, type Ia	DOI:10.3760/cma.j.issn.2095-428X.2016.08.003	In Chinese	2016	c.178G>T/c.491T>C	Compound heterozygous	Yes	Symptomatic presentation	NM_000709.4	c.178G>T	p.(Glu60Ter)	c.491T>C	p.(Leu164Pro)	Out: duplicate with MSUDIa-013	-
BCKDHA	Maple syrup urine disease, type Ia	DOI:10.3760/cma.j.issn.2095-428X.2016.08.003	In Chinese	2016	c.1234G>A/?	Heterozygous	Yes	Symptomatic presentation	NM_000709.4	c.1234G>A	p.(Val412Met)	Not found	-	In	MSUDIa-014
BCKDHA	Maple syrup urine disease, type Ia	DOI:10.3969/j.issn.1673-5501.2016.01.017	In Chinese	2016	c.178G>T/c.1214_1219dupCCAACC	Compound heterozygous	Yes	Symptomatic presentation	NM_000709.4	c.178G>T	p.(Glu60Ter)	c.1214_1219dup	p.(Pro405_Asn406dup)	Out: duplicate with MSUDIa-012	-
BCKDHA	Maple syrup urine disease, type Ia	28830848	In English	2017	c.712G>A/c.889C>T	Compound heterozygous	Unknown	Symptomatic presentation	NM_000709.4	c.712G>A	p.(Glu238Lys)	c.889C>T	p.(Arg297Cys)	In	MSUDIa-015
BCKDHA	Maple syrup urine disease, type Ia	28830848	In English	2017	c.475C>T/c.1250C>T	Compound heterozygous	Unknown	Symptomatic presentation	NM_000709.4	c.475C>T	p.(Arg159Trp)	c.1250C>T	p.(Ala417Val)	In	MSUDIa-016
BCKDHA	Maple syrup urine disease, type Ia	29307017	In English	2018	c.863G>A/Ex.6-8 del	Compound heterozygous	Yes	Symptomatic presentation	NM_000709.4	c.863G>A	p.(Gly288Asp)	Ex.6-8 del	-	In	MSUDIa-017
BCKDHA	Maple syrup urine disease, type Ia	31112740	In English	2019	c.539G>A/c.794G>A	Compound heterozygous	Yes	Symptomatic presentation	NM_000709.4	c.539G>A	p.(Gly180Asp)	c.794G>A	p.(Arg265Gln)	In	MSUDIa-018
BCKDHA	Maple syrup urine disease, type Ia	DOI:10.3969/j.issn.1002-266X.2019.13.016	In Chinese	2019	c.940C>T/c.992dupA	Compound heterozygous	Yes	Symptomatic presentation	NM_000709.4	c.940C>T	p.(Arg314Ter)	c.992dup	p.(Tyr331Ter)	In	MSUDIa-019
BCKDHA	Maple syrup urine disease, type Ia	31998365	In English	2020	c.108+4A>G/c.117dupC	Compound heterozygous	Unknown	Symptomatic presentation	NM_000709.4	c.108+4A>G	-	c.117dup	p.(Arg40GlnfsTer11)	In	MSUDIa-020
BCKDHA	Maple syrup urine disease, type Ia	31893530	In English	2020	c.647C>T/?	Heterozygous	Unknown	Newborn screening	NM_000709.4	c.647C>T	p.(Ala216Val)	Not found	-	In	MSUDIa-021
BCKDHA	Maple syrup urine disease, type Ia	32193832	In English	2020	c.349C>T/c.562G>T	Compound heterozygous	Yes	Symptomatic presentation	NM_000709.4	c.349C>T	p.(Arg117Cys)	c.562G>T	p.(Gly188Trp)	In	MSUDIa-022
BCKDHA	Maple syrup urine disease, type Ia	32193832	In English	2020	c.859C>G/c.1270dupC	Compound heterozygous	Yes	Symptomatic presentation	NM_000709.4	c.859C>G	p.(Arg287Gly)	c.1270dup	p.(Gln424ProfsTer22)	In	MSUDIa-023
BCKDHA	Maple syrup urine disease, type Ia	32193832	In English	2020	c.117dupC/c.565C>T	Compound heterozygous	Yes	Symptomatic presentation	NM_000709.4	c.117dup	p.(Arg40GlnfsTer11)	c.565C>T	p.(Arg189Cys)	In	MSUDIa-024
BCKDHA	Maple syrup urine disease, type Ia	32193832	In English	2020	c.55C>T/c.452C>T	Heterozygous	Yes	Symptomatic presentation	NM_000709.4	c.55C>T	p.(Gln19Ter)	Not found	-	In: c.452C>T is LB	MSUDIa-025
BCKDHA	Maple syrup urine disease, type Ia	32193832	In English	2020	c.659C>T/c.808G>A	Compound heterozygous	Yes	Symptomatic presentation	NM_000709.4	c.659C>T	p.(Ala220Val)	c.808G>A	p.(Ala270Thr)	In	MSUDIa-026
BCKDHA	Maple syrup urine disease, type Ia	34556729	In English	2021	c.841G>C/c.841G>C	Homozygous	Yes	Symptomatic presentation	NM_000709.4	c.841G>C	p.(Gly281Arg)	c.841G>C	p.(Gly281Arg)	In	MSUDIa-027
BCKDHA	Maple syrup urine disease, type Ia	34556729	In English	2021	c.647C>T/c.647C>T	Homozygous	Yes	Symptomatic presentation	NM_000709.4	c.647C>T	p.(Ala216Val)	c.647C>T	p.(Ala216Val)	In	MSUDIa-028
BCKDHA	Maple syrup urine disease, type Ia	33607070	In English	2021	c.1227_1229del/Ex.1-9 del	Compound heterozygous	Yes	Symptomatic presentation	NM_000709.4	c.1227_1229del	p.(Phe409_Ser410delinsLeu)	Ex.1-9 del	-	In	MSUDIa-029
BCKDHB	Maple syrup urine disease, type Ib	DOI:10.3760/cma.j.issn.1007-9408.2012.08.013	In Chinese	2012	c.853C>T/c.853C>T	Homozygous	Yes	Symptomatic presentation	NM_183050.4	c.853C>T	p.(Arg285Ter)	c.853C>T	p.(Arg285Ter)	In	MSUDIb-001
BCKDHB	Maple syrup urine disease, type Ib	22727569	In English	2012	c.331C>T/c.715_716GA>TT	Compound heterozygous	Unknown	Symptomatic presentation	NM_183050.4	c.331C>T	p.(Arg111Ter)	c.715_716delinsTT	p.(Glu239Leu)	In	MSUDIb-002
BCKDHB	Maple syrup urine disease, type Ib	22727569	In English	2012	c.593A>T/c.1046G>A	Compound heterozygous	Unknown	Symptomatic presentation	NM_183050.4	c.593A>T	p.(Gln198Leu)	c.1046G>A	p.(Cys349Tyr)	In	MSUDIb-003
BCKDHB	Maple syrup urine disease, type Ib	22727569	In English	2012	c.853C>T/c.853C>T	Homozygous	Unknown	Symptomatic presentation	NM_183050.4	c.853C>T	p.(Arg285Ter)	c.853C>T	p.(Arg285Ter)	Out: duplicate with MSUDIb-001	-
BCKDHB	Maple syrup urine disease, type Ib	22727569	In English	2012	c.230T>C/c.230T>C	Homozygous	Unknown	Symptomatic presentation	NM_183050.4	c.230T>C	p.(Val77Ala)	c.230T>C	p.(Val77Ala)	In	MSUDIb-004
BCKDHB	Maple syrup urine disease, type Ib	22727569	In English	2012	c.410C>T/?	Heterozygous	Unknown	Symptomatic presentation	NM_183050.4	c.410C>T	p.(Ala137Val)	Not found	-	In	MSUDIb-005
BCKDHB	Maple syrup urine disease, type Ib	22727569	In English	2012	c.853C>T/c.951+1G>T	Compound heterozygous	Unknown	Symptomatic presentation	NM_183050.4	c.853C>T	p.(Arg285Ter)	c.951+1G>T	-	In	MSUDIb-006
BCKDHB	Maple syrup urine disease, type Ib	22727569	In English	2012	c.383G>A/c.1028delC	Compound heterozygous	Unknown	Symptomatic presentation	NM_183050.4	c.383G>A	p.(Gly128Glu)	c.1028del	p.(Ser343LeufsTer9)	In	MSUDIb-007
BCKDHB	Maple syrup urine disease, type Ib	22727569	In English	2012	c.331C>T/c.331C>T	Homozygous	Unknown	Symptomatic presentation	NM_183050.4	c.331C>T	p.(Arg111Ter)	c.331C>T	p.(Arg111Ter)	In	MSUDIb-008
BCKDHB	Maple syrup urine disease, type Ib	22326532	In English	2012	c.509G>A/c.1037A>G	Compound heterozygous	Yes	Symptomatic presentation	NM_183050.4	c.509G>A	p.(Arg170His)	c.1037A>G	p.(Gln346Arg)	In	MSUDIb-009
BCKDHB	Maple syrup urine disease, type Ib	25748408	In Chinese	2015	c.580C>T/c.597T>G	Compound heterozygous	Yes	Symptomatic presentation	NM_183050.4	c.580C>T	p.(Leu194Phe)	c.597T>G	p.(Ser199Arg)	In	MSUDIb-010
BCKDHB	Maple syrup urine disease, type Ib	26239723	In English	2015	c.767A>G/c.768C>G	Compound heterozygous	Yes	Symptomatic presentation	NM_183050.4	c.767A>G	p.(Tyr256Cys)	c.768C>G	p.(Tyr256Ter)	In	MSUDIb-011
BCKDHB	Maple syrup urine disease, type Ib	26453840	In English	2015	IVS4-2A>C/IVS4-2A>C	Homozygous	Yes	Symptomatic presentation	NM_183050.4	c.478-2A>C	-	c.478-2A>C	-	In	MSUDIb-012
BCKDHB	Maple syrup urine disease, type Ib	26453840	In English	2015	c.767A>G/c.768C>G	Compound heterozygous	Yes	Symptomatic presentation	NM_183050.4	c.767A>G	p.(Tyr256Cys)	c.768C>G	p.(Tyr256Ter)	Out: duplicate with MSUDIb-011	-
BCKDHB	Maple syrup urine disease, type Ib	26453840	In English	2015	c.482T>G/c.508C>T	Compound heterozygous	Yes	Newborn screening	NM_183050.4	c.482T>G	p.(Val161Gly)	c.508C>T	p.(Arg170Cys)	In	MSUDIb-013
BCKDHB	Maple syrup urine disease, type Ib	DOI:10.3969/j.issn.1673-6710.2015.04.015	In Chinese	2015	c.2T>C/c.410C>T	Compound heterozygous	Yes	Symptomatic presentation	NM_183050.4	c.2T>C	p.(Met1?)	c.410C>T	p.(Ala137Val)	In	MSUDIb-014
BCKDHB	Maple syrup urine disease, type Ib	DOI:10.3969/j.issn.1673-6710.2015.04.015	In Chinese	2015	c.550delT/c.956_957delTG	Compound heterozygous	Yes	Symptomatic presentation	NM_183050.4	c.550del	p.(Ser184ProfsTer46)	c.956_957del	p.(Val319AspfsTer45)	In	MSUDIb-015
BCKDHB	Maple syrup urine disease, type Ib	DOI:10.7499/j.issn.1008-8830.2016.12.009	In Chinese	2016	c.304G>A/c.331C>T	Compound heterozygous	Yes	Symptomatic presentation	NM_183050.4	c.304G>A	p.(Gly102Arg)	c.331C>T	p.(Arg111Ter)	In	MSUDIb-016
BCKDHB	Maple syrup urine disease, type Ib	DOI:10.3760/cma.j.issn.2095-428X.2016.08.003	In Chinese	2016	IVS4-2A>C/IVS4-2A>C	Homozygous	Yes	Symptomatic presentation	NM_183050.4	c.478-2A>C	-	c.478-2A>C	-	Out: duplicate with MSUDIb-012	-
BCKDHB	Maple syrup urine disease, type Ib	DOI:10.3760/cma.j.issn.2095-428X.2016.08.003	In Chinese	2016	c.767A>G/c.768C>G	Compound heterozygous	Yes	Symptomatic presentation	NM_183050.4	c.767A>G	p.(Tyr256Cys)	c.768C>G	p.(Tyr256Ter)	Out: duplicate with MSUDIb-011	-
BCKDHB	Maple syrup urine disease, type Ib	DOI:10.3760/cma.j.issn.2095-428X.2016.08.003	In Chinese	2016	c.482T>G/c.508C>T	Compound heterozygous	Yes	Newborn screening	NM_183050.4	c.482T>G	p.(Val161Gly)	c.508C>T	p.(Arg170Cys)	Out: duplicate with MSUDIb-013	-
BCKDHB	Maple syrup urine disease, type Ib	DOI:10.3969/j.issn.1007-9572.2017.17.025	In Chinese	2017	c.254T>C/c.254T>C	Homozygous	Unknown	Symptomatic presentation	NM_183050.4	c.254T>C	p.(Leu85Ser)	c.254T>C	p.(Leu85Ser)	In	MSUDIb-017
BCKDHB	Maple syrup urine disease, type Ib	28197878	In English	2017	c.517G>T/c.517G>T	Homozygous	Yes	Symptomatic presentation	NM_183050.4	c.517G>T	p.(Asp173Tyr)	c.517G>T	p.(Asp173Tyr)	In	MSUDIb-018
BCKDHB	Maple syrup urine disease, type Ib	28197878	In English	2017	c.503G>A/c.503G>A	Homozygous	Yes	Symptomatic presentation	NM_183050.4	c.503G>A	p.(Arg168His)	c.503G>A	p.(Arg168His)	In	MSUDIb-019
BCKDHB	Maple syrup urine disease, type Ib	28830848	In English	2017	c.[93_103dup11]	Heterozygous	Unknown	Symptomatic presentation	NM_183050.4	c.93_103dup	p.(Phe35TrpfsTer41)	Not found	-	In	MSUDIb-020
BCKDHB	Maple syrup urine disease, type Ib	28830848	In English	2017	c.[920C>T]+[IVS8+1G>T]	Compound heterozygous	Unknown	Symptomatic presentation	NM_183050.4	c.853C>T	p.(Arg285Ter)	c.951+1G>T	-	Out: duplicate with MSUDIb-006	-
BCKDHB	Maple syrup urine disease, type Ib	28830848	In English	2017	c.[391G>A]+c.[1006G>A]	Compound heterozygous	Unknown	Symptomatic presentation	NM_183050.4	c.391G>A	p.(Gly131Arg)	c.1006G>A	p.(Gly336Ser)	In	MSUDIb-021
BCKDHB	Maple syrup urine disease, type Ib	28830848	In English	2017	c.[660A>T]+c.[1113G>A]	Compound heterozygous	Unknown	Symptomatic presentation	NM_183050.4	c.593A>T	p.(Gln198Leu)	c.1046G>A	p.(Cys349Tyr)	Out: duplicate with MSUDIb-003	-
BCKDHB	Maple syrup urine disease, type Ib	28830848	In English	2017	c.[920C>T]+c.[920C>T]	Homozygous	Unknown	Symptomatic presentation	NM_183050.4	c.853C>T	p.(Arg285Ter)	c.853C>T	p.(Arg285Ter)	Out: duplicate with MSUDIb-001	-
BCKDHB	Maple syrup urine disease, type Ib	28830848	In English	2017	c.[297T>C]+c.[297T>C]	Homozygous	Unknown	Symptomatic presentation	NM_183050.4	c.230T>C	p.(Val77Ala)	c.230T>C	p.(Val77Ala)	Out: duplicate with MSUDIb-004	-
BCKDHB	Maple syrup urine disease, type Ib	DOI:10.3760/cma.j.issn.2095-428X.2018.24.016	In Chinese	2018	c.431T>C/c.701C>T	Compound heterozygous	Unknown	Symptomatic presentation	NM_183050.4	c.431T>C	p.(Ile144Thr)	c.701C>T	p.(Pro234Leu)	In	MSUDIb-022
BCKDHB	Maple syrup urine disease, type Ib	29740478	In English	2018	c.391G>A/whole gene del	Compound heterozygous	Yes	Symptomatic presentation	NM_183050.4	c.391G>A	p.(Gly131Arg)	Whole gene del	-	In	MSUDIb-023
BCKDHB	Maple syrup urine disease, type Ib	29307017	In English	2018	c.508C>T/c.659delA	Compound heterozygous	Yes	Symptomatic presentation	NM_183050.4	c.508C>T	p.(Arg170Cys)	c.659del	p.(Gln220ArgfsTer10)	In	MSUDIb-024
BCKDHB	Maple syrup urine disease, type Ib	29307017	In English	2018	c.523T>C/Ex.1-7 del	Compound heterozygous	Yes	Symptomatic presentation	NM_183050.4	c.523T>C	p.(Phe175Leu)	Ex.1-7 del	-	In	MSUDIb-025
BCKDHB	Maple syrup urine disease, type Ib	29307017	In English	2018	c.659delA/c.659delA	Homozygous	Yes	Symptomatic presentation	NM_183050.4	c.659del	p.(Gln220ArgfsTer10)	c.659del	p.(Gln220ArgfsTer10)	In	MSUDIb-026
BCKDHB	Maple syrup urine disease, type Ib	29307017	In English	2018	c.93_103dup11/c.550delT	Compound heterozygous	Yes	Symptomatic presentation	NM_183050.4	c.93_103dup	p.(Phe35TrpfsTer41)	c.550del	p.(Ser184ProfsTer46)	In	MSUDIb-027
BCKDHB	Maple syrup urine disease, type Ib	30228974	In English	2018	c.818C>T/c.1159C>T	Compound heterozygous	Yes	Symptomatic presentation	NM_183050.4	c.818C>T	p.(Thr273Ile)	c.1159C>T	p.(Arg387Ter)	In	MSUDIb-028
BCKDHB	Maple syrup urine disease, type Ib	30228974	In English	2018	c.301G>A/c.581T>G	Compound heterozygous	Yes	Symptomatic presentation	NM_183050.4	c.301G>A	p.(Gly101Ser)	c.581T>G	p.(Leu194Arg)	In	MSUDIb-029
BCKDHB	Maple syrup urine disease, type Ib	29366676	In English	2018	c.478-25_552del100/c.523T>C	Compound heterozygous	Yes	Symptomatic presentation	NM_183050.4	c.478-23_554del	-	c.523T>C	p.(Phe175Leu)	In	MSUDIb-030
BCKDHB	Maple syrup urine disease, type Ib	30298494	In Chinese	2018	c.818C>T/c.988G>A	Compound heterozygous	Yes	Symptomatic presentation	NM_183050.4	c.818C>T	p.(Thr273Ile)	c.988G>A	p.(Glu330Lys)	In	MSUDIb-031
BCKDHB	Maple syrup urine disease, type Ib	30349713	In English	2018	c.550delT/c.1046G>A	Compound heterozygous	Yes	Symptomatic presentation	NM_183050.4	c.550del	p.(Ser184ProfsTer46)	c.1046G>A	p.(Cys349Tyr)	In	MSUDIb-032
BCKDHB	Maple syrup urine disease, type Ib	DOI: 10.3760/cma.j.issn.1003-9406.2018.05.018	In Chinese	2018	c.550delT/c.1046G>A	Compound heterozygous	Yes	Symptomatic presentation	NM_183050.4	c.550del	p.(Ser184ProfsTer46)	c.1046G>A	p.(Cys349Tyr)	Out: duplicate with MSUDIb-032	-
BCKDHB	Maple syrup urine disease, type Ib	31112740	In English	2019	c.93_103del11/c.506A>G	Compound heterozygous	Yes	Symptomatic presentation	NM_183050.4	c.93_103del	p.(Ala32PhefsTer48)	c.506A>G	p.(Tyr169Cys)	In	MSUDIb-033
BCKDHB	Maple syrup urine disease, type Ib	31112740	In English	2019	c.991G>A/c.1006G>A	Compound heterozygous	Yes	Symptomatic presentation	NM_183050.4	c.991G>A	p.(Ala331Thr)	c.1006G>A	p.(Gly336Ser)	In	MSUDIb-034
BCKDHB	Maple syrup urine disease, type Ib	30957186	In English	2019	c.705delT/c.1076G>A	Compound heterozygous	Yes	Symptomatic presentation	NM_183050.4	c.705del	p.(Cys235Ter)	c.1076G>A	p.(Arg359Lys)	In	MSUDIb-035
BCKDHB	Maple syrup urine disease, type Ib	30957186	In English	2019	c.705delT/c.1076G>A	Compound heterozygous	Yes	Symptomatic presentation	NM_183050.4	c.705del	p.(Cys235Ter)	c.1076G>A	p.(Arg359Lys)	Out: sibling with MSUDIb-035	-
BCKDHB	Maple syrup urine disease, type Ib	30838026	In English	2019	c.1028delC/c.1028delC	Homozygous	Yes	Newborn screening	NM_183050.4	c.1028del	p.(Ser343LeufsTer9)	c.1028del	p.(Ser343LeufsTer9)	In	MSUDIb-036
BCKDHB	Maple syrup urine disease, type Ib	DOI:10.3969/j.issn.1002-266X.2019.13.016	In Chinese	2019	c.853C>T/c.1039-3C>A	Compound heterozygous	Yes	Symptomatic presentation	NM_183050.4	c.853C>T	p.(Arg285Ter)	c.1039-3C>A	-	In	MSUDIb-037
BCKDHB	Maple syrup urine disease, type Ib	DOI:10.3969/j.issn.1002-266X.2019.13.016	In Chinese	2019	c.550delT/c.1046G>A	Compound heterozygous	Yes	Symptomatic presentation	NM_183050.4	c.550del	p.(Ser184ProfsTer46)	c.1046G>A	p.(Cys349Tyr)	Out: duplicate with MSUDIb-032	-
BCKDHB	Maple syrup urine disease, type Ib	DOI:10.3969/j.issn.1002-266X.2019.13.016	In Chinese	2019	c.383G>A/c.490G>A	Compound heterozygous	Yes	Symptomatic presentation	NM_183050.4	c.383G>A	p.(Gly128Glu)	c.490G>A	p.(Ala164Thr)	In	MSUDIb-038
BCKDHB	Maple syrup urine disease, type Ib	DOI:10.3969/j.issn.1002-266X.2019.13.016	In Chinese	2019	c.410C>T/?	Heterozygous	Yes	Symptomatic presentation	NM_183050.4	c.410C>T	p.(Ala137Val)	Not found	-	Out: duplicate with MSUDIb-005	-
BCKDHB	Maple syrup urine disease, type Ib	Not available	In Chinese	2019	c.767A>C/c.1037A>G	Compound heterozygous	Yes	Symptomatic presentation	NM_183050.4	c.767A>G	p.(Tyr256Cys)	c.1037A>G	p.(Gln346Arg)	In	MSUDIb-039
BCKDHB	Maple syrup urine disease, type Ib	DOI:10.7620/zgfybj.j.issn.1001-4411.2019.24.51	In Chinese	2019	c.1028delC/c.1028delC	Homozygous	Unknown	Newborn screening	NM_183050.4	c.1028del	p.(Ser343LeufsTer9)	c.1028del	p.(Ser343LeufsTer9)	Out: duplicate with MSUDIb-036	-
BCKDHB	Maple syrup urine disease, type Ib	DOI:10.3760/cma.j.cn101070-20190807-00719	In Chinese	2020	c.1028delC/c.1028delC	Homozygous	Yes	Newborn screening	NM_183050.4	c.1028del	p.(Ser343LeufsTer9)	c.1028del	p.(Ser343LeufsTer9)	Out: duplicate with MSUDIb-036	-
BCKDHB	Maple syrup urine disease, type Ib	31893530	In English	2020	c.550del/?	Heterozygous	Unknown	Newborn screening	NM_183050.4	c.550del	p.(Ser184ProfsTer46)	Not found	-	In	MSUDIb-040
BCKDHB	Maple syrup urine disease, type Ib	32193832	In English	2020	c.275-2A>G/c.275-2A>G	Homozygous	Yes	Symptomatic presentation	NM_183050.4	c.275-2A>G	-	c.275-2A>G	-	In	MSUDIb-041
BCKDHB	Maple syrup urine disease, type Ib	32193832	In English	2020	c.853C>T/c.853C>T	Homozygous	Yes	Symptomatic presentation	NM_183050.4	c.853C>T	p.(Arg285Ter)	c.853C>T	p.(Arg285Ter)	Out: duplicate with MSUDIb-001	-
BCKDHB	Maple syrup urine disease, type Ib	32193832	In English	2020	c.331C>T/c.331C>T	Homozygous	Yes	Symptomatic presentation	NM_183050.4	c.331C>T	p.(Arg111Ter)	c.331C>T	p.(Arg111Ter)	Out: duplicate with MSUDIb-008	-
BCKDHB	Maple syrup urine disease, type Ib	32193832	In English	2020	c.391G>A/c.1006G>A	Compound heterozygous	Yes	Symptomatic presentation	NM_183050.4	c.391G>A	p.(Gly131Arg)	c.1006G>A	p.(Gly336Ser)	Out: duplicate with MSUDIb-021	-
BCKDHB	Maple syrup urine disease, type Ib	34187135	In English	2021	c.90_91insCTGGCGCGGGG/c.80_90del	Compound heterozygous	Yes	Symptomatic presentation	NM_183050.4	c.93_103dup	p.(Phe35TrpfsTer41)	c.93_103del	p.(Ala32PhefsTer48)	In	MSUDIb-042
BCKDHB	Maple syrup urine disease, type Ib	34556729	In English	2021	c.508C>T/c.511T>C	Compound heterozygous	Yes	Newborn screening	NM_183050.4	c.508C>T	p.(Arg170Cys)	c.511T>C	p.(Ser171Pro)	In	MSUDIb-043
BCKDHB	Maple syrup urine disease, type Ib	34556729	In English	2021	c.547C>T/c.665A>C	Compound heterozygous	Yes	Symptomatic presentation	NM_183050.4	c.547C>T	p.(Arg183Trp)	c.665A>C	p.(Lys222Thr)	In	MSUDIb-044
BCKDHB	Maple syrup urine disease, type Ib	34556729	In English	2021	c.284G>C/c.853C>T	Compound heterozygous	Yes	Symptomatic presentation	NM_183050.4	c.284G>C	p.(Gly95Ala)	c.853C>T	p.(Arg285Ter)	In	MSUDIb-045
BCKDHB	Maple syrup urine disease, type Ib	34556729	In English	2021	c.331C>T/c.550delT	Compound heterozygous	Yes	Symptomatic presentation	NM_183050.4	c.331C>T	p.(Arg111Ter)	c.550del	p.(Ser184ProfsTer46)	In	MSUDIb-046
BCKDHB	Maple syrup urine disease, type Ib	34556729	In English	2021	c.523T>C/c.478_552del	Compound heterozygous	Yes	Newborn screening	NM_183050.4	c.478_552del	-	c.523T>C	p.(Phe175Leu)	In	MSUDIb-047
BTD	Biotinidase deficiency	19728141	In English	2009	c.1384delA/c.1384delA	Homozygous	Yes	Symptomatic presentation	NM_001370658.1	c.1324del	p.(Arg442GlyfsTer39)	c.1324del	p.(Arg442GlyfsTer39)	In	BTDD-001
BTD	Biotinidase deficiency	19728141	In English	2009	c.G98del7ins3/c.1493_1494insT	Compound heterozygous	Yes	Symptomatic presentation	NM_001370658.1	c.38_44delinsTCC	p.(Cys13PhefsTer36)	c.1433dup	p.(Leu478PhefsTer13)	In	BTDD-002
BTD	Biotinidase deficiency	19728141	In English	2009	c.1284C>A/c.1369G>A	Compound heterozygous	Yes	Symptomatic presentation	NM_001370658.1	c.1224C>A	p.(Tyr408Ter)	c.1309G>A	p.(Val437Met)	In	BTDD-003
BTD	Biotinidase deficiency	19728141	In English	2009	c.1157G>A/c.1493_1494insT	Compound heterozygous	Yes	Symptomatic presentation	NM_001370658.1	c.1097G>A	p.(Trp366Ter)	c.1433dup	p.(Leu478PhefsTer13)	In	BTDD-004
BTD	Biotinidase deficiency	19806568	In Chinese	2009	c.98_104del7ins3/c.1493_1494insT	Compound heterozygous	Yes	Symptomatic presentation	NM_001370658.1	c.38_44delinsTCC	p.(Cys13PhefsTer36)	c.1433dup	p.(Leu478PhefsTer13)	Out: duplicate with BTDD-002	-
BTD	Biotinidase deficiency	19806568	In Chinese	2009	c.1157G>A/c.1493_1494insT	Compound heterozygous	Yes	Symptomatic presentation	NM_001370658.1	c.1097G>A	p.(Trp366Ter)	c.1433dup	p.(Leu478PhefsTer13)	Out: duplicate with BTDD-004	-
BTD	Biotinidase deficiency	19806568	In Chinese	2009	c.1284C>A/c.1369G>A	Compound heterozygous	Yes	Symptomatic presentation	NM_001370658.1	c.1224C>A	p.(Tyr408Ter)	c.1309G>A	p.(Val437Met)	Out: duplicate with BTDD-003	-
BTD	Biotinidase deficiency	19806568	In Chinese	2009	c.1384delA/c.1384delA	Homozygous	Yes	Symptomatic presentation	NM_001370658.1	c.1324del	p.(Arg442GlyfsTer39)	c.1324del	p.(Arg442GlyfsTer39)	Out: duplicate with BTDD-001	-
BTD	Biotinidase deficiency	DOI:10.3969/j.issn.2095-5340.2016.04.010	In Chinese	2016	c.491dupG/c.637delC	Compound heterozygous	Yes	Symptomatic presentation	NM_001370658.1	c.434dup	p.(Asp146ArgfsTer16)	c.577del	p.(His193ThrfsTer51)	In	BTDD-005
BTD	Biotinidase deficiency	DOI:10.3969/j.issn.1000-3606.2017.01.010	In Chinese	2017	T1413C/T1413C	Homozygous	Yes	Symptomatic presentation	NM_001370658.1	-	-	-	-	Out: unverifiable	-
BTD	Biotinidase deficiency	29359854	In English	2018	c.235C>T/c.1493dupT	Compound heterozygous	Unknown	Symptomatic presentation	NM_001370658.1	c.175C>T	p.(Arg59Cys)	c.1433dup	p.(Leu478PhefsTer13)	In	BTDD-006
BTD	Biotinidase deficiency	29359854	In English	2018	c.1271G>C/c.1412G>A	Compound heterozygous	Unknown	Symptomatic presentation	NM_001370658.1	c.1211G>C	p.(Cys404Ser)	c.1352G>A	p.(Cys451Tyr)	In	BTDD-007
BTD	Biotinidase deficiency	29359854	In English	2018	c.1271G>C/c.1613G>A	Compound heterozygous	Unknown	Symptomatic presentation	NM_001370658.1	c.1211G>C	p.(Cys404Ser)	c.1553G>A	p.(Arg518His)	In	BTDD-008
BTD	Biotinidase deficiency	29359854	In English	2018	c.637delC/c.644T>A	Compound heterozygous	Unknown	Symptomatic presentation	NM_001370658.1	c.577del	p.(His193ThrfsTer51)	c.584T>A	p.(Leu195His)	In	BTDD-009
BTD	Biotinidase deficiency	29359854	In English	2018	c.420G>A/c.637delC	Compound heterozygous	Unknown	Symptomatic presentation	NM_001370658.1	c.360G>A	p.(Trp120Ter)	c.577del	p.(His193ThrfsTer51)	In	BTDD-010
BTD	Biotinidase deficiency	29359854	In English	2018	c.464T>C/c.637delC	Compound heterozygous	Unknown	Symptomatic presentation	NM_001370658.1	c.404T>C	p.(Leu135Pro)	c.577del	p.(His193ThrfsTer51)	In	BTDD-011
BTD	Biotinidase deficiency	29359854	In English	2018	c.395T>G/c.637delC	Compound heterozygous	Unknown	Symptomatic presentation	NM_001370658.1	c.335T>G	p.(Met112Arg)	c.577del	p.(His193ThrfsTer51)	In	BTDD-012
BTD	Biotinidase deficiency	29359854	In English	2018	c.235C>T/c.235C>T	Homozygous	Unknown	Symptomatic presentation	NM_001370658.1	c.175C>T	p.(Arg59Cys)	c.175C>T	p.(Arg59Cys)	In	BTDD-013
BTD	Biotinidase deficiency	30616616	In English	2019	c.460-1G>A/c.1382T>C	Compound heterozygous	Yes	Symptomatic presentation	NM_001370658.1	c.400-1G>A	-	c.1322T>A	p.(Val441Asp)	In	BTDD-014
BTD	Biotinidase deficiency	30616616	In English	2019	c.460-1G>A/c.1382T>C	Compound heterozygous	Yes	Symptomatic presentation	NM_001370658.1	c.400-1G>A	-	c.1322T>A	p.(Val441Asp)	Out: siblings with BTDD-014	-
BTD	Biotinidase deficiency	30616616	In English	2019	c.1384delA/c.1384delA	Homozygous	Unknown	Symptomatic presentation	NM_001370658.1	c.1324del	p.(Arg442GlyfsTer39)	c.1324del	p.(Arg442GlyfsTer39)	In	BTDD-015
BTD	Biotinidase deficiency	30616616	In English	2019	c.1250_1251TC>AG/c.1306G>A	Compound heterozygous	Yes	Newborn screening	NM_001370658.1	c.1190_1191delinsAG	p.(Val397Glu)	c.1246G>A	p.(Glu416Lys)	In	BTDD-016
BTD	Biotinidase deficiency	30616616	In English	2019	c.1306G>A/c.1361A>G	Compound heterozygous	Unknown	Newborn screening	NM_001370658.1	c.1246G>A	p.(Glu416Lys)	c.1301A>G	p.(Tyr434Cys)	In	BTDD-017
BTD	Biotinidase deficiency	30616616	In English	2019	c.1250_1251TC>AG/c.1250_1251TC>AG	Homozygous	Unknown	Newborn screening	NM_001370658.1	c.1190_1191delinsAG	p.(Val397Glu)	c.1190_1191delinsAG	p.(Val397Glu)	In	BTDD-018
BTD	Biotinidase deficiency	31665838	In Chinese	2019	c.494dupG/c.1398dupT	Compound heterozygous	Yes	Symptomatic presentation	NM_001370658.1	c.434dup	p.(Asp146ArgfsTer16)	c.1338dup	p.(Gly447TrpfsTer17)	In	BTDD-019
BTD	Biotinidase deficiency	DOI:10.3969/j.issn.1000-3606.2020.10.013	In Chinese	2020	c.1493dupT/c.1493dupT	Homozygous	Yes	Symptomatic presentation	NM_001370658.1	c.1433dup	p.(Leu478PhefsTer13)	c.1433dup	p.(Leu478PhefsTer13)	In	BTDD-020
BTD	Biotinidase deficiency	32972606	In English	2020	c.1457T>A/c.1491dupT	Compound heterozygous	Yes	Symptomatic presentation	NM_001370658.1	c.1397T>A	p.(Leu466Gln)	c.1433dup	p.(Leu478PhefsTer13)	In	BTDD-021
BTD	Biotinidase deficiency	DOI:10.3760/cma.j.issn.0578⁃1310.2020.02.017	In Chinese	2020	c.38_44delGCGGCTGinsTCC/c.868G>A	Compound heterozygous	Yes	Symptomatic presentation	NM_001370658.1	c.38_44delinsTCC	p.(Cys13PhefsTer36)	c.868G>A	p.(Val290Ile)	In	BTDD-022
BTD	Biotinidase deficiency	DOI:10.3969/j.issn.1673-5293.2021.01.027	In Chinese	2021	c.38_44delGCGGCTGinsTCC/c.868G>A	Compound heterozygous	Yes	Symptomatic presentation	NM_001370658.1	c.38_44delinsTCC	p.(Cys13PhefsTer36)	c.868G>A	p.(Val290Ile)	Out: duplicate with BTDD-022	-
BTD	Biotinidase deficiency	33452876	In English	2021	c.250-1G>C/c.878dupT	Compound heterozygous	Yes	Symptomatic presentation	NM_001370658.1	c.250-1G>C	-	c.878dup	p.(His294ThrfsTer11)	In	BTDD-023
CPS1	Carbamoyl phosphate synthetase I deficiency	DOI:10.3969/j.issn.1000-3606.2016.12.006	In Chinese	2016	c.323G > A/c.2407C>G	Compound heterozygous	Unknown	Symptomatic presentation	NM_001875.5	c.305G > A	p.(Gly102Glu)	c.2407C>G	p.(Arg803Gly)	In	CPSID-001
CPS1	Carbamoyl phosphate synthetase I deficiency	28658158	In English	2017	c.323G > A/c.2407C>G	Compound heterozygous	Unknown	Symptomatic presentation	NM_001875.5	c.305G > A	p.(Gly102Glu)	c.2407C>G	p.(Arg803Gly)	Out: duplicate with CPSID-001	-
CPS1	Carbamoyl phosphate synthetase I deficiency	29314318	In English	2018	c.173G>T/c.796G>A	Compound heterozygous	Yes	Symptomatic presentation	NM_001875.5	c.173G>T	p.(Gly58Val)	c.796G>A	p.(Gly266Arg)	In	CPSID-002
CPS1	Carbamoyl phosphate synthetase I deficiency	28444906	In English	2018	c.2537C>T/c.3443T>A	Compound heterozygous	Yes	Symptomatic presentation	NM_001875.5	c.2537C>T	p.(Pro846Leu)	c.3443T>A	p.(Met1148Lys)	In	CPSID-003
CPS1	Carbamoyl phosphate synthetase I deficiency	28444906	In English	2018	c.1799G>A/c.4088_4099del	Compound heterozygous	Yes	Symptomatic presentation	NM_001875.5	c.1799G>A	p.(Cys600Tyr)	c.4088_4099del	p.(Leu1363_Ile1366del)	In	CPSID-004
CPS1	Carbamoyl phosphate synthetase I deficiency	30512161	In Chinese	2018	c.1631C>T/c.1981G>T	Compound heterozygous	Yes	Symptomatic presentation	NM_001875.5	c.1631C>T	p.(Thr544Met)	c.1981G>T	p.(Gly661Cys)	In	CPSID-005
CPS1	Carbamoyl phosphate synthetase I deficiency	31507628	In English	2019	c.1631C>T/c.1981G>T	Compound heterozygous	Yes	Symptomatic presentation	NM_001875.5	c.1631C>T	p.(Thr544Met)	c.1981G>T	p.(Gly661Cys)	Out: duplicate with CPSID-005	-
CPS1	Carbamoyl phosphate synthetase I deficiency	30904546	In English	2019	c.1145C>T/c.3764A>G	Compound heterozygous	Unknown	Newborn screening	NM_001875.5	c.1145C>T	p.(Pro382Leu)	c.3764A>G	p.(Glu1255Gly)	In	CPSID-006
CPS1	Carbamoyl phosphate synthetase I deficiency	31507628	In English	2019	c.622-3C>G/c.2896G>T	Compound heterozygous	Yes	Symptomatic presentation	NM_001875.5	c.622-3C>G	-	c.2896G>T	p.(Glu966Ter)	In	CPSID-007
CPS1	Carbamoyl phosphate synthetase I deficiency	DOI:10.3760/cma.j.issn.1673-4386.2019.02.015	In Chinese	2019	c.2161C>T/c.3572C>A	Compound heterozygous	Yes	Symptomatic presentation	NM_001875.5	c.2161C>T	p.(Arg721Ter)	c.3572C>A	p.(Ala1191Asp)	In	CPSID-008
CPS1	Carbamoyl phosphate synthetase I deficiency	DOI:CNKI:SUN:LCSK.0.2019-02-015	In Chinese	2019	c.1163C>T/c.3556G >A	Compound heterozygous	Unknown	Symptomatic presentation	NM_001875.5	c.1145C>T	p.(Pro382Leu)	c.3538G >A	p.(Ala1180Thr)	In	CPSID-009
CPS1	Carbamoyl phosphate synthetase I deficiency	DOI:10.3969/j.issn.1000-3606.2019.12.006	In Chinese	2019	c.2429A>C/c.2876A>G	Compound heterozygous	Yes	Symptomatic presentation	NM_001875.5	c.2429A>C	p.(Gln810Pro)	c.2876A>G	p.(Tyr959Cys)	In	CPSID-010
CPS1	Carbamoyl phosphate synthetase I deficiency	DOI:10.12173/j.issn.1004-5511.2020.04.08	In Chinese	2020	c.1676delA/c.2407C>G	Compound heterozygous	Yes	Symptomatic presentation	NM_001875.5	c.1679del	p.(Lys560ArgfsTer15)	c.2407C>G	p.(Arg803Gly)	In	CPSID-011
CPS1	Carbamoyl phosphate synthetase I deficiency	32934962	In English	2020	c.2162G>A/c.2938G>A	Compound heterozygous	Yes	Symptomatic presentation	NM_001875.5	c.2162G>A	p.(Arg721Gln)	c.2938G>A	p.(Gly980Ser)	In	CPSID-012
CPS1	Carbamoyl phosphate synthetase I deficiency	32934962	In English	2020	c.3734T>A/c.3784C>T	Compound heterozygous	Yes	Symptomatic presentation	NM_001875.5	c.3734T>A	p.(Leu1245His)	c.3784C>T	p.(Arg1262Ter)	In	CPSID-013
CPS1	Carbamoyl phosphate synthetase I deficiency	32537019	In English	2020	c.713G>C/c.2339G>A	Compound heterozygous	Yes	Symptomatic presentation	NM_001875.5	c.713G>C	p.(Arg238Pro)	c.2339G>A	p.(Arg780His)	In	CPSID-014
CPS1	Carbamoyl phosphate synthetase I deficiency	31749211	In English	2020	c.478G>A/c.1145C>T	Compound heterozygous	Unknown	Symptomatic presentation	NM_001875.5	c.478G>A	p.(Ala160Thr)	c.1145C>T	p.(Pro382Leu)	In	CPSID-015
CPS1	Carbamoyl phosphate synthetase I deficiency	31749211	In English	2020	c.2865_c.2869delAAACT/c.3949C>T	Compound heterozygous	Unknown	Symptomatic presentation	NM_001875.5	c.2866_2870del	p.(Asn956SerfsTer11)	c.3949C>T	p.(Arg1317Trp)	In	CPSID-016
CPS1	Carbamoyl phosphate synthetase I deficiency	31749211	In English	2020	c.1145C>T/c.1958T>G	Compound heterozygous	Unknown	Symptomatic presentation	NM_001875.5	c.1145C>T	p.(Pro382Leu)	c.1958T>G	p.(Val653Gly)	In	CPSID-017
CPS1	Carbamoyl phosphate synthetase I deficiency	31749211	In English	2020	c.1760G>A/c.3945G>A	Compound heterozygous	Unknown	Symptomatic presentation	NM_001875.5	c.1760G>A	p.(Arg587His)	c.3945G>A	p.(Trp1315Ter)	In	CPSID-018
CPS1	Carbamoyl phosphate synthetase I deficiency	31749211	In English	2020	c.1271A>T/c.3928C>T	Compound heterozygous	Unknown	Symptomatic presentation	NM_001875.5	c.1136A>T	p.(Glu379Val)	c.3793C>T	p.(Pro1265Ser)	In	CPSID-019
CPS1	Carbamoyl phosphate synthetase I deficiency	33240318	In English	2020	c.2162G>A/c.2938G>A	Compound heterozygous	Yes	Symptomatic presentation	NM_001875.5	c.2162G>A	p.(Arg721Gln)	c.2938G>A	p.(Gly980Ser)	Out: duplicate with CPSID-012	-
CPS1	Carbamoyl phosphate synthetase I deficiency	33240318	In English	2020	c.3734T>A/c.3784C>T	Compound heterozygous	Yes	Symptomatic presentation	NM_001875.5	c.3734T>A	p.(Leu1245His)	c.3784C>T	p.(Arg1262Ter)	Out: duplicate with CPSID-013	-
CPS1	Carbamoyl phosphate synthetase I deficiency	33611823	In English	2021	c.2429A>C/c.2876A>G	Compound heterozygous	Yes	Symptomatic presentation	NM_001875.5	c.2429A>C	p.(Gln810Pro)	c.2876A>G	p.(Tyr959Cys)	Out: duplicate with CPSID-010	-
CPS1	Carbamoyl phosphate synthetase I deficiency	33611823	In English	2021	c.2339G>A/c.3520C>T	Compound heterozygous	Yes	Symptomatic presentation	NM_001875.5	c.2339G>A	p.(Arg780His)	c.3520C>T	p.(Arg1174Ter)	In	CPSID-020
CPS1	Carbamoyl phosphate synthetase I deficiency	34394177	In English	2021	c.858G>C/c.1649C>T	Compound heterozygous	Unknown	Symptomatic presentation	NM_001875.5	c.840G>C	p.(Lys280Asn)	c.1631C>T	p.(Thr544Met)	In	CPSID-021
CPS1	Carbamoyl phosphate synthetase I deficiency	34134972	In English	2021	c.2161C>T/c.3572C>A	Compound heterozygous	Unknown	Symptomatic presentation	NM_001875.5	c.2161C>T	p.(Arg721Ter)	c.3572C>A	p.(Ala1191Asp)	Out: duplicate with CPSID-008	-
CPS1	Carbamoyl phosphate synthetase I deficiency	34134972	In English	2021	c.3443T>A/c.3443T>A	Homozygous	Yes	Symptomatic presentation	NM_001875.5	c.3443T>A	p.(Met1148Lys)	c.3443T>A	p.(Met1148Lys)	In	CPSID-022
CPS1	Carbamoyl phosphate synthetase I deficiency	34134972	In English	2021	c.2440C>T/c.3875A>G	Compound heterozygous	Yes	Symptomatic presentation	NM_001875.5	c.2440C>T	p.(Arg814Trp)	c.3875A>G	p.(His1292Arg)	In	CPSID-023
GCDH	Glutaricaciduria, type 1	11058907	In English	2000	A219T/A298T	Compound heterozygous	Yes	Symptomatic presentation	NM_000159.4	c.655G>A	p.(Ala219Thr)	c.892G>A	p.(Ala298Thr)	In	GAI-001
GCDH	Glutaricaciduria, type 1	11058907	In English	2000	R355H/R386G	Compound heterozygous	Yes	Symptomatic presentation	NM_000159.4	c.1064G>A	p.(Arg355His)	c.1156C>G	p.(Arg386Gly)	In	GAI-002
GCDH	Glutaricaciduria, type 1	11058907	In English	2000	IVS10-2A>C/IVS10-2A>C	Homozygous	Yes	Symptomatic presentation	NM_000159.4	c.1244-2A>C	-	c.1244-2A>C	-	In	GAI-003
GCDH	Glutaricaciduria, type 1	11058907	In English	2000	IVS3+1G>A/IVS10-2A>C	Compound heterozygous	Yes	Symptomatic presentation	NM_000159.4	c.271+1G>A	-	c.1244-2A>C	-	In	GAI-004
GCDH	Glutaricaciduria, type 1	11058907	In English	2000	G178R/A219T	Compound heterozygous	Yes	Symptomatic presentation	NM_000159.4	c.532G>A	p.(Gly178Arg)	c.655G>A	p.(Ala219Thr)	In	GAI-005
GCDH	Glutaricaciduria, type 1	12210585	In English	2002	IVS10-2A>C/IVS10-2A>C	Homozygous	Yes	Symptomatic presentation	NM_000159.4	c.1244-2A>C	-	c.1244-2A>C	-	In	GAI-006
GCDH	Glutaricaciduria, type 1	12210585	In English	2002	L238P/IVS10-2A>C	Compound heterozygous	Yes	Symptomatic presentation	NM_000159.4	c.713T>C	p.(Leu238Pro)	c.1244-2A>C	-	In	GAI-007
GCDH	Glutaricaciduria, type 1	21811973/10.3760/cma.j.issn.1003-9406.2011.04.003	In Chinese	2011	c.442G>A/c.533G>A	Compound heterozygous	Yes	Symptomatic presentation	NM_000159.4	c.442G>A	p.(Val148Ile)	c.533G>A	p.(Gly178Glu)	In	GAI-008
GCDH	Glutaricaciduria, type 1	21811973/10.3760/cma.j.issn.1003-9406.2011.04.003	In Chinese	2011	c.263G>A/c.909delC	Compound heterozygous	Yes	Symptomatic presentation	NM_000159.4	c.263G>A	p.(Arg88His)	c.877del	p.(Ala293ProfsTer39)	In	GAI-009
GCDH	Glutaricaciduria, type 1	21811973/10.3760/cma.j.issn.1003-9406.2011.04.003	In Chinese	2011	c.909delC/c.1205G>A	Compound heterozygous	Yes	Symptomatic presentation	NM_000159.4	c.877del	p.(Ala293ProfsTer39)	c.1205G>A	p.(Arg402Gln)	In	GAI-010
GCDH	Glutaricaciduria, type 1	21811973/10.3760/cma.j.issn.1003-9406.2011.04.003	In Chinese	2011	c.148T>C/c.371G>A	Compound heterozygous	Unknown	Symptomatic presentation	NM_000159.4	c.148T>C	p.(Trp50Arg)	c.371G>A	p.(Gly124Glu)	In	GAI-011
GCDH	Glutaricaciduria, type 1	21811973/10.3760/cma.j.issn.1003-9406.2011.04.003	In Chinese	2011	IVS10-2A>C/?	Heterozygous	Unknown	Symptomatic presentation	NM_000159.4	c.1244-2A>C	-	Not found	-	In	GAI-012
GCDH	Glutaricaciduria, type 1	21811973/10.3760/cma.j.issn.1003-9406.2011.04.003	In Chinese	2011	c.914C>T/?	Heterozygous	Unknown	Symptomatic presentation	NM_000159.4	c.914C>T	p.(Ser305Leu)	Not found	-	In	GAI-013
GCDH	Glutaricaciduria, type 1	21811973/10.3760/cma.j.issn.1003-9406.2011.04.003	In Chinese	2011	c.148T>C/?	Heterozygous	Unknown	Symptomatic presentation	NM_000159.4	c.148T>C	p.(Trp50Arg)	Not found	-	In	GAI-014
GCDH	Glutaricaciduria, type 1	21811973/10.3760/cma.j.issn.1003-9406.2011.04.003	In Chinese	2011	c.533G>A/c.1205G>A	Compound heterozygous	Yes	Symptomatic presentation	NM_000159.4	c.533G>A	p.(Gly178Glu)	c.1205G>A	p.(Arg402Gln)	In	GAI-015
GCDH	Glutaricaciduria, type 1	23225040	In Chinese	2012	c.650C>T/IVS10-2A>C	Compound heterozygous	Yes	Symptomatic presentation	NM_000159.4	c.650C>T	p.(Pro217Leu)	c.1244-2A>C	-	In	GAI-016
GCDH	Glutaricaciduria, type 1	23225040	In Chinese	2012	c.146_149del4/IVS6-4_Ex7+4del8	Compound heterozygous	Yes	Symptomatic presentation	NM_000159.4	c.146_149del	p.(Asp49GlyfsTer11)	c.636-4_639del	-	In	GAI-017
GCDH	Glutaricaciduria, type 1	23225040	In Chinese	2012	c.420del10/IVS10-2A>C	Compound heterozygous	Yes	Symptomatic presentation	NM_000159.4	c.420_429del	p.(Met141SerfsTer80)	c.1244-2A>C	-	In	GAI-018
GCDH	Glutaricaciduria, type 1	23225040	In Chinese	2012	c.508A>G/c.797T>C	Compound heterozygous	Yes	Symptomatic presentation	NM_000159.4	c.508A>G	p.(Lys170Glu)	c.797T>C	p.(Met266Thr)	In	GAI-019
GCDH	Glutaricaciduria, type 1	24332224	In English	2014	c.413G>A/c.413G>A	Homozygous	Unknown	Symptomatic presentation	NM_000159.4	c.413G>A	p.(Arg138Lys)	c.413G>A	p.(Arg138Lys)	In	GAI-020
GCDH	Glutaricaciduria, type 1	24332224	In English	2014	c.263G>A/c.263G>A	Homozygous	Unknown	Symptomatic presentation	NM_000159.4	c.263G>A	p.(Arg88His)	c.263G>A	p.(Arg88His)	In	GAI-021
GCDH	Glutaricaciduria, type 1	24332224	In English	2014	c.416C>G/c.937C>T	Compound heterozygous	Unknown	Symptomatic presentation	NM_000159.4	c.416C>G	p.(Ser139Trp)	c.937C>T	p.(Arg313Trp)	In	GAI-022
GCDH	Glutaricaciduria, type 1	24332224	In English	2014	c.395G>A/c.1172_1173insT	Compound heterozygous	Unknown	Symptomatic presentation	NM_000159.4	c.395G>A	p.(Arg132Gln)	c.1172_1173insT	p.(Asn392GlufsTer5)	In	GAI-023
GCDH	Glutaricaciduria, type 1	24332224	In English	2014	c.873delC/c.1147C>T	Compound heterozygous	Unknown	Symptomatic presentation	NM_000159.4	c.873del	p.(Asn291LysfsTer41)	c.1147C>T	p.(Arg383Cys)	In	GAI-024
GCDH	Glutaricaciduria, type 1	24332224	In English	2014	c.148T>C/c.1064G>A	Compound heterozygous	Unknown	Symptomatic presentation	NM_000159.4	c.148T>C	p.(Trp50Arg)	c.1064G>A	p.(Arg355His)	In	GAI-025
GCDH	Glutaricaciduria, type 1	24332224	In English	2014	c.148T>C/c.371G>A	Compound heterozygous	Unknown	Symptomatic presentation	NM_000159.4	c.148T>C	p.(Trp50Arg)	c.371G>A	p.(Gly124Glu)	Out: duplicate with GAI-011	-
GCDH	Glutaricaciduria, type 1	24332224	In English	2014	c.411C>G/c.979G>A	Compound heterozygous	Unknown	Symptomatic presentation	NM_000159.4	c.411C>G	p.(Tyr137Ter)	c.979G>A	p.(Ala327Thr)	In	GAI-026
GCDH	Glutaricaciduria, type 1	24332224	In English	2014	c.482G>A/c.901G>A	Compound heterozygous	Unknown	Symptomatic presentation	NM_000159.4	c.482G>A	p.(Arg161Gln)	c.901G>A	p.(Val301Met)	In	GAI-027
GCDH	Glutaricaciduria, type 1	24332224	In English	2014	c.1207C>T/c.1207C>T	Homozygous	Unknown	Symptomatic presentation	NM_000159.4	c.1207C>T	p.(His403Tyr)	c.1207C>T	p.(His403Tyr)	In	GAI-028
GCDH	Glutaricaciduria, type 1	24332224	In English	2014	c.382C>T/c.1060G>A	Compound heterozygous	Unknown	Symptomatic presentation	NM_000159.4	c.382C>T	p.(Arg128Ter)	c.1060G>A	p.(Gly354Ser)	In	GAI-029
GCDH	Glutaricaciduria, type 1	24332224	In English	2014	c.406G>T/c.553G>A	Compound heterozygous	Unknown	Symptomatic presentation	NM_000159.4	c.406G>T	p.(Gly136Cys)	c.553G>A	p.(Gly185Arg)	In	GAI-030
GCDH	Glutaricaciduria, type 1	24332224	In English	2014	c.442G>A/c.533G>A	Compound heterozygous	Unknown	Symptomatic presentation	NM_000159.4	c.442G>A	p.(Val148Ile)	c.533G>A	p.(Gly178Glu)	Out: duplicate with GAI-008	-
GCDH	Glutaricaciduria, type 1	24332224	In English	2014	c.413G>A/c.1169G>C	Compound heterozygous	Unknown	Symptomatic presentation	NM_000159.4	c.413G>A	p.(Arg138Lys)	c.1169G>C	p.(Gly390Ala)	In	GAI-031
GCDH	Glutaricaciduria, type 1	24332224	In English	2014	c.148T>C/c.914C>T	Compound heterozygous	Unknown	Symptomatic presentation	NM_000159.4	c.148T>C	p.(Trp50Arg)	c.914C>T	p.(Ser305Leu)	In	GAI-032
GCDH	Glutaricaciduria, type 1	24332224	In English	2014	c.482G>A/c.1282_1285ins71	Compound heterozygous	Unknown	Symptomatic presentation	NM_000159.4	c.482G>A	p.(Arg161Gln)	c.1282_1283ins71	-	In	GAI-033
GCDH	Glutaricaciduria, type 1	24332224	In English	2014	c.769C>T/c.1157G>A	Compound heterozygous	Unknown	Symptomatic presentation	NM_000159.4	c.769C>T	p.(Arg257Trp)	c.1157G>A	p.(Arg386Gln)	In	GAI-034
GCDH	Glutaricaciduria, type 1	24332224	In English	2014	c.1064G>A/c.1147C>T	Compound heterozygous	Unknown	Symptomatic presentation	NM_000159.4	c.1064G>A	p.(Arg355His)	c.1147C>T	p.(Arg383Cys)	In	GAI-035
GCDH	Glutaricaciduria, type 1	24332224	In English	2014	c.411C>G/c.979G>A	Compound heterozygous	Unknown	Symptomatic presentation	NM_000159.4	c.411C>G	p.(Tyr137Ter)	c.979G>A	p.(Ala327Thr)	Out: siblings with GAI-026	-
GCDH	Glutaricaciduria, type 1	24332224	In English	2014	c.533G>A/c.1205G>A	Compound heterozygous	Unknown	Symptomatic presentation	NM_000159.4	c.533G>A	p.(Gly178Glu)	c.1205G>A	p.(Arg402Gln)	Out: duplicate with GAI-015	-
GCDH	Glutaricaciduria, type 1	24332224	In English	2014	c.640A>G/c.938G>A	Compound heterozygous	Unknown	Newborn screening	NM_000159.4	c.640A>G	p.(Thr214Ala)	c.938G>A	p.(Arg313Gln)	In	GAI-036
GCDH	Glutaricaciduria, type 1	24332224	In English	2014	c.395G>A/c.1172_1173insT	Compound heterozygous	Unknown	Symptomatic presentation	NM_000159.4	c.395G>A	p.(Arg132Gln)	c.1172_1173insT	p.(Asn392GlufsTer5)	Out: siblings with GAI-023	-
GCDH	Glutaricaciduria, type 1	24332224	In English	2014	c.1064G>A/c.1147C>T	Compound heterozygous	Unknown	Symptomatic presentation	NM_000159.4	c.1064G>A	p.(Arg355His)	c.1147C>T	p.(Arg383Cys)	Out: siblings with GAI-035	-
GCDH	Glutaricaciduria, type 1	DOI:10.3760/cma.j.issn.1003-9406.2014.05.015	In Chinese	2014	c.1244-2A>C/c.1244-2A>C	Homozygous	Yes	Symptomatic presentation	NM_000159.4	c.1244-2A>C	-	c.1244-2A>C	-	In	GAI-037
GCDH	Glutaricaciduria, type 1	DOI:10.3760/cma.j.issn.1003-9406.2014.05.015	In Chinese	2014	c.1244-2A>C/c.1244-2A>C	Homozygous	Yes	Symptomatic presentation	NM_000159.4	c.1244-2A>C	-	c.1244-2A>C	-	Out: siblings with GAI-037	-
GCDH	Glutaricaciduria, type 1	DOI:10.3760/cma.j.issn.2095-428X.2015.08.013	In Chinese	2015	c.1205G>A/IVS10-2A>C	Compound heterozygous	Yes	Symptomatic presentation	NM_000159.4	c.1205G>A	p.(Arg402Gln)	c.1244-2A>C	-	In	GAI-038
GCDH	Glutaricaciduria, type 1	DOI:10.3760/cma.j.issn.2095-428X.2015.08.013	In Chinese	2015	c.1205G>A/IVS10-2A>C	Compound heterozygous	Yes	Symptomatic presentation	NM_000159.4	c.1205G>A	p.(Arg402Gln)	c.1244-2A>C	-	Out: siblings with GAI-038	-
GCDH	Glutaricaciduria, type 1	25863083	In Chinese	2015	IVS10-2A>C/IVS10-2A>C	Homozygous	Yes	Symptomatic presentation	NM_000159.4	c.1244-2A>C	-	c.1244-2A>C	-	In	GAI-039
GCDH	Glutaricaciduria, type 1	25863083	In Chinese	2015	c.245G>C/IVS10-2A>C	Compound heterozygous	Yes	Symptomatic presentation	NM_000159.4	c.245G>C	p.(Arg82Pro)	c.1244-2A>C	-	In	GAI-040
GCDH	Glutaricaciduria, type 1	25863083	In Chinese	2015	IVS10-2A>C/IVS10-2A>C	Homozygous	Yes	Symptomatic presentation	NM_000159.4	c.1244-2A>C	-	c.1244-2A>C	-	In	GAI-041
GCDH	Glutaricaciduria, type 1	25863083	In Chinese	2015	IVS10-2A>C/IVS10-2A>C	Homozygous	Yes	Symptomatic presentation	NM_000159.4	c.1244-2A>C	-	c.1244-2A>C	-	In	GAI-042
GCDH	Glutaricaciduria, type 1	26656312	In English	2016	c.533G>A/IVS11-11A>G	Compound heterozygous	Yes	Symptomatic presentation	NM_000159.4	c.533G>A	p.(Gly178Glu)	c.1244-11A>G	-	In	GAI-043
GCDH	Glutaricaciduria, type 1	26656312	In English	2016	c.334G>T/c.1063C>T	Compound heterozygous	Yes	Symptomatic presentation	NM_000159.4	c.334G>T	-(splicing)	c.1063C>T	p.(Arg355Cys)	In	GAI-044
GCDH	Glutaricaciduria, type 1	26656312	In English	2016	c.892G>A/c.1060G>A	Compound heterozygous	Yes	Symptomatic presentation	NM_000159.4	c.892G>A	p.(Ala298Thr)	c.1060G>A	p.(Gly354Ser)	In	GAI-045
GCDH	Glutaricaciduria, type 1	26656312	In English	2016	c.416C>T/c.416C>T	Homozygous	Yes	Symptomatic presentation	NM_000159.4	c.416C>T	p.(Ser139Leu)	c.416C>T	p.(Ser139Leu)	In	GAI-046
GCDH	Glutaricaciduria, type 1	26656312	In English	2016	c.1204C>T/c.1204C>T	Homozygous	Yes	Symptomatic presentation	NM_000159.4	c.1204C>T	p.(Arg402Trp)	c.1204C>T	p.(Arg402Trp)	In	GAI-047
GCDH	Glutaricaciduria, type 1	DOI:10.3760/cma.j.issn.0376-2491.2016.22.014	In Chinese	2016	c.533G>A/c.1169G>C	Compound heterozygous	Yes	Symptomatic presentation	NM_000159.4	c.533G>A	p.(Gly178Glu)	c.1169G>C	p.(Gly390Ala)	In	GAI-048
GCDH	Glutaricaciduria, type 1	DOI:10.3760/cma.j.issn.0376-2491.2016.22.014	In Chinese	2016	c.383G>C/c.383G>C	Homozygous	Yes	Symptomatic presentation	NM_000159.4	c.383G>C	p.(Arg128Pro)	c.383G>C	p.(Arg128Pro)	In	GAI-049
GCDH	Glutaricaciduria, type 1	DOI:10.3760/cma.j.issn.0376-2491.2016.22.014	In Chinese	2016	c.1207C>T/c.1207C>T	Homozygous	Yes	Symptomatic presentation	NM_000159.4	c.1207C>T	p.(His403Tyr)	c.1207C>T	p.(His403Tyr)	In	GAI-050
GCDH	Glutaricaciduria, type 1	28302372	In English	2017	IVS10-2A>C/IVS10-2A>C	Homozygous	Unknown	Newborn screening	NM_000159.4	c.1244-2A>C	-	c.1244-2A>C	-	In	GAI-051
GCDH	Glutaricaciduria, type 1	28302372	In English	2017	c.383G>A/IVS10-2A>C	Compound heterozygous	Unknown	Newborn screening	NM_000159.4	c.383G>A	p.(Arg128Gln)	c.1244-2A>C	-	In	GAI-052
GCDH	Glutaricaciduria, type 1	28302372	In English	2017	c.1156C>T/c.1156C>T	Homozygous	Unknown	Newborn screening	NM_000159.4	c.1156C>T	p.(Arg386Ter)	c.1156C>T	p.(Arg386Ter)	In	GAI-053
GCDH	Glutaricaciduria, type 1	28302372	In English	2017	IVS10-2A>C/IVS10-2A>C/c.1261G>A	Compound heterozygous	Unknown	Newborn screening	NM_000159.4	c.1244-2A>C	-	c.1244-2A>C/c.1261G>A	-/p.(Ala421Thr)	In	GAI-054
GCDH	Glutaricaciduria, type 1	28302372	In English	2017	c.106delCA/c.1063C>T	Compound heterozygous	Unknown	Newborn screening	NM_000159.4	c.109_110del	p.(Gln37GlufsTer5)	c.1063C>T	p.(Arg355Cys)	In	GAI-055
GCDH	Glutaricaciduria, type 1	28302372	In English	2017	IVS3+1G>A/IVS10-2A>C	Compound heterozygous	Unknown	Newborn screening	NM_000159.4	c.271+1G>A	-	c.1244-2A>C	-	In	GAI-056
GCDH	Glutaricaciduria, type 1	28302372	In English	2017	IVS10-2A>C/IVS10-2A>C	Homozygous	Unknown	Newborn screening	NM_000159.4	c.1244-2A>C	-	c.1244-2A>C	-	In	GAI-057
GCDH	Glutaricaciduria, type 1	28302372	In English	2017	IVS10-2A>C/IVS10-2A>C	Homozygous	Unknown	Newborn screening	NM_000159.4	c.1244-2A>C	-	c.1244-2A>C	-	In	GAI-058
GCDH	Glutaricaciduria, type 1	28302372	In English	2017	c.873C>A/IVS10-2A>C	Compound heterozygous	Unknown	Newborn screening	NM_000159.4	c.873C>A	p.(Asn291Lys)	c.1244-2A>C	-	In	GAI-059
GCDH	Glutaricaciduria, type 1	DOI:10.13404/j.cnki.cjbhh.2017.04.041	In Chinese	2017	c.877G>A/c.881G>A	Compound heterozygous	Unknown	Newborn screening	NM_000159.4	c.877G>A	p.(Ala293Thr)	c.881G>A	p.(Arg294Gln)	In	GAI-060
GCDH	Glutaricaciduria, type 1	28352331	In English	2017	c.532G>A/c.1204C>T	Compound heterozygous	Yes	Symptomatic presentation	NM_000159.4	c.532G>A	p.(Gly178Arg)	c.1204C>T	p.(Arg402Trp)	In	GAI-061
GCDH	Glutaricaciduria, type 1	28352331	In English	2017	c.532G>A/c.1204C>T	Compound heterozygous	Yes	Symptomatic presentation	NM_000159.4	c.532G>A	p.(Gly178Arg)	c.1204C>T	p.(Arg402Trp)	Out: siblings with GAI-061	-
GCDH	Glutaricaciduria, type 1	30298489	In Chinese	2018	c.1147C>T/c.1244-2A>C	Compound heterozygous	Yes	Newborn screening	NM_000159.4	c.1147C>T	p.(Arg383Cys)	c.1244-2A>C	-	In	GAI-062
GCDH	Glutaricaciduria, type 1	30298489	In Chinese	2018	c.1244-2A>C/c.1244-2A>C	Homozygous	Yes	Symptomatic presentation	NM_000159.4	c.1244-2A>C	-	c.1244-2A>C	-	In	GAI-063
GCDH	Glutaricaciduria, type 1	30298489	In Chinese	2018	c.406G>T/c.1169G>A	Compound heterozygous	Yes	Symptomatic presentation	NM_000159.4	c.406G>T	p.(Gly136Cys)	c.1169G>A	p.(Gly390Glu)	In	GAI-064
GCDH	Glutaricaciduria, type 1	30512148	In Chinese	2018	c.1133C>T/c.1244-2A>C	Compound heterozygous	Yes	Symptomatic presentation	NM_000159.4	c.1133C>T	p.(Ala378Val)	c.1244-2A>C	-	In	GAI-065
GCDH	Glutaricaciduria, type 1	30512148	In Chinese	2018	c.1133C>T/c.1244-2A>C	Compound heterozygous	Yes	Symptomatic presentation	NM_000159.4	c.1133C>T	p.(Ala378Val)	c.1244-2A>C	-	In	GAI-066
GCDH	Glutaricaciduria, type 1	30512148	In Chinese	2018	c.339delT/c.406G>T	Compound heterozygous	Yes	Symptomatic presentation	NM_000159.4	c.339del	p.(Tyr113Ter)	c.406G>T	p.(Gly136Cys)	In	GAI-067
GCDH	Glutaricaciduria, type 1	29419857	In Chinese	2018	c.106_107delAC/c.532G>A	Compound heterozygous	Unknown	Newborn screening	NM_000159.4	c.109_110del	p.(Gln37GlufsTer5)	c.532G>A	p.(Gly178Arg)	In	GAI-068
GCDH	Glutaricaciduria, type 1	29419857	In Chinese	2018	c.533G>A/c.1244-2A>C	Compound heterozygous	Unknown	Newborn screening	NM_000159.4	c.533G>A	p.(Gly178Glu)	c.1244-2A>C	-	In	GAI-069
GCDH	Glutaricaciduria, type 1	29419857	In Chinese	2018	c.1244-2A>C/c.1244-2A>C	Homozygous	Unknown	Newborn screening	NM_000159.4	c.1244-2A>C	-	c.1244-2A>C	-	In	GAI-070
GCDH	Glutaricaciduria, type 1	29419857	In Chinese	2018	c.1244-2A>C/c.1244-2A>C	Homozygous	Unknown	Symptomatic presentation	NM_000159.4	c.1244-2A>C	-	c.1244-2A>C	-	In	GAI-071
GCDH	Glutaricaciduria, type 1	29419857	In Chinese	2018	c.1244-2A>C/c.1244-2A>C	Homozygous	Unknown	Symptomatic presentation	NM_000159.4	c.1244-2A>C	-	c.1244-2A>C	-	In	GAI-072
GCDH	Glutaricaciduria, type 1	30904546	In English	2019	c.108_109delAC/c.532G>A	Compound heterozygous	Unknown	Newborn screening	NM_000159.4	c.109_110del	p.(Gln37GlufsTer5)	c.532G>A	p.(Gly178Arg)	Out: duplicate with GAI-068	-
GCDH	Glutaricaciduria, type 1	30904546	In English	2019	c.533G>A/c.1244-2A>C	Compound heterozygous	Unknown	Newborn screening	NM_000159.4	c.533G>A	p.(Gly178Glu)	c.1244-2A>C	-	Out: duplicate with GAI-069	-
GCDH	Glutaricaciduria, type 1	30904546	In English	2019	c.1244-2A>C/c.1244-2A>C	Homozygous	Unknown	Newborn screening	NM_000159.4	c.1244-2A>C	-	c.1244-2A>C	-	Out: duplicate with GAI-070	-
GCDH	Glutaricaciduria, type 1	30904546	In English	2019	c.1244-2A>C/c.1244-2A>C	Homozygous	Unknown	Newborn screening	NM_000159.4	c.1244-2A>C	-	c.1244-2A>C	-	In	GAI-073
GCDH	Glutaricaciduria, type 1	30904546	In English	2019	c.395G>A/c.1147C>T	Compound heterozygous	Unknown	Newborn screening	NM_000159.4	c.395G>A	p.(Arg132Gln)	c.1147C>T	p.(Arg383Cys)	In	GAI-074
GCDH	Glutaricaciduria, type 1	30904546	In English	2019	c.1016T>C/c.1244-2A>C	Compound heterozygous	Unknown	Newborn screening	NM_000159.4	c.1016T>C	p.(Met339Thr)	c.1244-2A>C	-	In	GAI-075
GCDH	Glutaricaciduria, type 1	30904546	In English	2019	c.1244-2A>C/c.1244-2A>C	Homozygous	Unknown	Newborn screening	NM_000159.4	c.1244-2A>C	-	c.1244-2A>C	-	In	GAI-076
GCDH	Glutaricaciduria, type 1	DOI:10.13602/j.cnki.jcls.2019.02.04	In Chinese	2019	c.109_110delCA/c.416C>G	Compound heterozygous	Yes	Newborn screening	NM_000159.4	c.109_110del	p.(Gln37GlufsTer5)	c.416C>G	p.(Ser139Trp)	In	GAI-077
GCDH	Glutaricaciduria, type 1	DOI:10.13602/j.cnki.jcls.2019.02.04	In Chinese	2019	c.261_506-433delinsata/c.892G>A	Compound heterozygous	Yes	Newborn screening	NM_000159.4	c.261_506-433delinsata	-	c.892G>A	p.(Ala298Thr)	In	GAI-078
GCDH	Glutaricaciduria, type 1	DOI:10.13602/j.cnki.jcls.2019.02.04	In Chinese	2019	c.1235C>A/c.1244-2A>C	Compound heterozygous	Yes	Newborn screening	NM_000159.4	c.1235C>A	p.(Thr412Asn)	c.1244-2A>C	-	In	GAI-079
GCDH	Glutaricaciduria, type 1	30838026	In English	2019	c.1235C>A/c.1244-2A>C	Compound heterozygous	Yes	Newborn screening	NM_000159.4	c.1235C>A	p.(Thr412Asn)	c.1244-2A>C	-	Out: duplicate with GAI-079	-
GCDH	Glutaricaciduria, type 1	30838026	In English	2019	c.261_506-433delinsata/c.892G>A	Compound heterozygous	Yes	Newborn screening	NM_000159.4	c.261_506-433delinsata	-	c.892G>A	p.(Ala298Thr)	Out: duplicate with GAI-078	-
GCDH	Glutaricaciduria, type 1	30838026	In English	2019	c.109_110delCA/c.416C>G	Compound heterozygous	Yes	Newborn screening	NM_000159.4	c.109_110del	p.(Gln37GlufsTer5)	c.416C>G	p.(Ser139Trp)	Out: duplicate with GAI-077	-
GCDH	Glutaricaciduria, type 1	30838026	In English	2019	c.158C>G/c.554G>A	Compound heterozygous	Unknown	Newborn screening	NM_000159.4	c.158C>G	p.(Pro53Arg)	c.554G>A	p.(Gly185Glu)	In	GAI-080
GCDH	Glutaricaciduria, type 1	30838026	In English	2019	c.892G>A/c.1064G>A	Compound heterozygous	Unknown	Newborn screening	NM_000159.4	c.892G>A	p.(Ala298Thr)	c.1064G>A	p.(Arg355His)	In	GAI-081
GCDH	Glutaricaciduria, type 1	30838026	In English	2019	c.1186G>C/c.1240G>A	Compound heterozygous	Unknown	Newborn screening	NM_000159.4	c.1186G>C	p.(Asp396His)	c.1240G>A	p.(Glu414Lys)	In	GAI-082
GCDH	Glutaricaciduria, type 1	DOI:10.3760/cma.j.issn.1003-9406.2019.06.018	In Chinese	2019	c.109_110delCA/c.416C>G	Compound heterozygous	Yes	Newborn screening	NM_000159.4	c.109_110del	p.(Gln37GlufsTer5)	c.416C>G	p.(Ser139Trp)	Out: duplicate with GAI-077	-
GCDH	Glutaricaciduria, type 1	31515781	In Chinese	2019	c.532G>A/c.655G>A	Compound heterozygous	Yes	Symptomatic presentation	NM_000159.4	c.532G>A	p.(Gly178Arg)	c.655G>A	p.(Ala219Thr)	In	GAI-083
GCDH	Glutaricaciduria, type 1	31515781	In Chinese	2019	c.532G>A/c.1060G>T	Compound heterozygous	Yes	Symptomatic presentation	NM_000159.4	c.532G>A	p.(Gly178Arg)	c.1060G>T	p.(Gly354Cys)	In	GAI-084
GCDH	Glutaricaciduria, type 1	31515781	In Chinese	2019	c.532G>A/c.532G>A	Homozygous	Yes	Newborn screening	NM_000159.4	c.532G>A	p.(Gly178Arg)	c.532G>A	p.(Gly178Arg)	In	GAI-085
GCDH	Glutaricaciduria, type 1	31893530	In English	2020	c.406G>T/c.1064G>A	Compound heterozygous	Unknown	Newborn screening	NM_000159.4	c.406G>T	p.(Gly136Cys)	c.1064G>A	p.(Arg355His)	In	GAI-086
GCDH	Glutaricaciduria, type 1	31893530	In English	2020	c.416C>G/c.584C>A	Compound heterozygous	Unknown	Newborn screening	NM_000159.4	c.416C>G	p.(Ser139Trp)	c.584C>A	p.(Ala195Asp)	In	GAI-087
GCDH	Glutaricaciduria, type 1	31893530	In English	2020	c.670G>A/c.1045G>A	Compound heterozygous	Unknown	Newborn screening	NM_000159.4	c.670G>A	p.(Val224Met)	c.1045G>A	p.(Ala349Thr)	In	GAI-088
GCDH	Glutaricaciduria, type 1	DOI:doi:10.3969/j.issn.1000-3606.2020.03.016	In Chinese	2020	c.395G>A/c.769C>T	Compound heterozygous	Yes	Symptomatic presentation	NM_000159.4	c.395G>A	p.(Arg132Gln)	c.769C>T	p.(Arg257Trp)	In	GAI-089
GCDH	Glutaricaciduria, type 1	32005694	In English	2020	c.191A>C/c.1244-2A>C	Compound heterozygous	Unknown	Symptomatic presentation	NM_000159.4	c.191A>C	p.(Glu64Ala)	c.1244-2A>C	-	In	GAI-090
GCDH	Glutaricaciduria, type 1	32005694	In English	2020	c.1244-2A>C/c.1261G>A	Compound heterozygous	Yes	Symptomatic presentation	NM_000159.4	c.1244-2A>C	-	c.1261G>A	p.(Ala421Thr)	In	GAI-091
GCDH	Glutaricaciduria, type 1	32005694	In English	2020	c.1064G>A/c.1173dupG	Compound heterozygous	Unknown	Symptomatic presentation	NM_000159.4	c.1064G>A	p.(Arg355His)	c.1173dup	p.(Asn392GlufsTer5)	In	GAI-092
GCDH	Glutaricaciduria, type 1	34344405	In English	2020	c.1244-2A>C/c.1261G>A	Compound heterozygous	Yes	Newborn screening	NM_000159.4	c.1244-2A>C	-	c.1261G>A	p.(Ala421Thr)	In	GAI-093
GCDH	Glutaricaciduria, type 1	34344405	In English	2020	c.1244-2A>C/c.1261G>A	Compound heterozygous	Yes	Newborn screening	NM_000159.4	c.1244-2A>C	-	c.1261G>A	p.(Ala421Thr)	In	GAI-094
GCDH	Glutaricaciduria, type 1	34344405	In English	2020	c.300G>A/c.1204C>T	Compound heterozygous	Yes	Newborn screening	NM_000159.4	c.300G>A	p.(Met100Ile)	c.1204C>T	p.(Arg402Trp)	In	GAI-095
GCDH	Glutaricaciduria, type 1	34344405	In English	2020	c.108_109delAC/c.532G>A	Compound heterozygous	Yes	Newborn screening	NM_000159.4	c.109_110del	p.(Gln37GlufsTer5)	c.532G>A	p.(Gly178Arg)	Out: duplicate with GAI-068	-
GCDH	Glutaricaciduria, type 1	34344405	In English	2020	c.533G>A/c.1244-2A>C	Compound heterozygous	Yes	Newborn screening	NM_000159.4	c.533G>A	p.(Gly178Glu)	c.1244-2A>C	-	Out: duplicate with GAI-069	-
GCDH	Glutaricaciduria, type 1	34344405	In English	2020	c.1244-2A>C/c.1244-2A>C	Homozygous	Yes	Newborn screening	NM_000159.4	c.1244-2A>C	-	c.1244-2A>C	-	Out: might duplicate with other cases reported in PMID 29419857 or 30904546	-
GCDH	Glutaricaciduria, type 1	34344405	In English	2020	c.1244-2A>C/c.1244-2A>C	Homozygous	Yes	Newborn screening	NM_000159.4	c.1244-2A>C	-	c.1244-2A>C	-	Out: might duplicate with other cases reported in PMID 29419857 or 30904546	-
GCDH	Glutaricaciduria, type 1	34344405	In English	2020	c.395G>A/c.1147C>T	Compound heterozygous	Yes	Newborn screening	NM_000159.4	c.395G>A	p.(Arg132Gln)	c.1147C>T	p.(Arg383Cys)	Out: duplicate with GAI-074	-
GCDH	Glutaricaciduria, type 1	34344405	In English	2020	c.1016T>C/c.1244-2A>C	Compound heterozygous	Yes	Newborn screening	NM_000159.4	c.1016T>C	p.(Met339Thr)	c.1244-2A>C	-	Out: duplicate with GAI-075	-
GCDH	Glutaricaciduria, type 1	34344405	In English	2020	c.1244-2A>C/c.1244-2A>C	Homozygous	Yes	Newborn screening	NM_000159.4	c.1244-2A>C	-	c.1244-2A>C	-	Out: might duplicate with other cases reported in PMID 29419857 or 30904546	-
GCDH	Glutaricaciduria, type 1	34344405	In English	2020	c.1244-2A>C/c.1244-2A>C	Homozygous	Yes	Newborn screening	NM_000159.4	c.1244-2A>C	-	c.1244-2A>C	-	Out: might duplicate with other cases reported in PMID 29419857 or 30904546	-
GCDH	Glutaricaciduria, type 1	34394177	In English	2021	c.532G>A/c.532G>A	Homozygous	Unknown	Newborn screening	NM_000159.4	c.532G>A	p.(Gly178Arg)	c.532G>A	p.(Gly178Arg)	Out: duplicate with GAI-085	-
GCDH	Glutaricaciduria, type 1	34394177	In English	2021	c.532G>A/c.655G>A	Compound heterozygous	Unknown	Symptomatic presentation	NM_000159.4	c.532G>A	p.(Gly178Arg)	c.655G>A	p.(Ala219Thr)	Out: duplicate with GAI-083	-
GCDH	Glutaricaciduria, type 1	34394177	In English	2021	c.532G>A/c.1060G>T	Compound heterozygous	Unknown	Symptomatic presentation	NM_000159.4	c.532G>A	p.(Gly178Arg)	c.1060G>T	p.(Gly354Cys)	Out: duplicate with GAI-084	-
HLCS	Holocarboxylase synthetase deficiency	12633764	In English	2003	R508W/R508W	Homozygous	Unknown	Symptomatic presentation	NM_000411.8	c.1522C>T	p.(Arg508Trp)	c.1522C>T	p.(Arg508Trp)	In	HLCSD-001
HLCS	Holocarboxylase synthetase deficiency	12633764	In English	2003	R508W/R508W	Homozygous	Unknown	Symptomatic presentation	NM_000411.8	c.1522C>T	p.(Arg508Trp)	c.1522C>T	p.(Arg508Trp)	In	HLCSD-002
HLCS	Holocarboxylase synthetase deficiency	12633764	In English	2003	R508W/D634N	Compound heterozygous	Unknown	Symptomatic presentation	NM_000411.8	c.1522C>T	p.(Arg508Trp)	c.1900G>A	p.(Asp634Asn)	In	HLCSD-003
HLCS	Holocarboxylase synthetase deficiency	17274881	In Chinese	2006	1522C>T/1522C>T	Homozygous	Yes	Symptomatic presentation	NM_000411.8	c.1522C>T	p.(Arg508Trp)	c.1522C>T	p.(Arg508Trp)	In	HLCSD-004
HLCS	Holocarboxylase synthetase deficiency	17274881	In Chinese	2006	1367A>G/1522C>T	Compound heterozygous	Yes	Symptomatic presentation	NM_000411.8	c.1367A>G	p.(Tyr456Cys)	c.1522C>T	p.(Arg508Trp)	In	HLCSD-005
HLCS	Holocarboxylase synthetase deficiency	17274881	In Chinese	2006	1522C>T/1900G>A	Compound heterozygous	Yes	Symptomatic presentation	NM_000411.8	c.1522C>T	p.(Arg508Trp)	c.1900G>A	p.(Asp634Asn)	In	HLCSD-006
HLCS	Holocarboxylase synthetase deficiency	17274881	In Chinese	2006	780delG/1522C>T	Compound heterozygous	Yes	Symptomatic presentation	NM_000411.8	c.782del	p.(Gly261ValfsTer20)	c.1522C>T	p.(Arg508Trp)	In	HLCSD-007
HLCS	Holocarboxylase synthetase deficiency	19695181	In Chinese	2009	c.1994G>C/c.1994G>C	Homozygous	Yes	Symptomatic presentation	NM_000411.8	c.1994G>C	p.(Arg665Pro)	c.1994G>C	p.(Arg665Pro)	In	HLCSD-008
HLCS	Holocarboxylase synthetase deficiency	19695181	In Chinese	2009	c.1088T>A/c.1088T>A	Homozygous	Yes	Symptomatic presentation	NM_000411.8	c.1088T>A	p.(Val363Asp)	c.1088T>A	p.(Val363Asp)	In	HLCSD-009
HLCS	Holocarboxylase synthetase deficiency	19695181	In Chinese	2009	c.1522C>T/c.1522C>T	Homozygous	Yes	Symptomatic presentation	NM_000411.8	c.1522C>T	p.(Arg508Trp)	c.1522C>T	p.(Arg508Trp)	In	HLCSD-010
HLCS	Holocarboxylase synthetase deficiency	19695181	In Chinese	2009	c.126G>T/c.1088T>A	Heterozygous	Yes	Symptomatic presentation	NM_000411.8	c.1088T>A	p.(Val363Asp)	Not found	-	In: c.126G>T is LB	HLCSD-011
HLCS	Holocarboxylase synthetase deficiency	19695181	In Chinese	2009	c.126G>T/c.1088T>A	Heterozygous	Yes	Symptomatic presentation	NM_000411.8	c.1088T>A	p.(Val363Asp)	Not found	-	In: c.126G>T is LB	HLCSD-012
HLCS	Holocarboxylase synthetase deficiency	19695181	In Chinese	2009	c.1088T>A/c.1522C>T	Compound heterozygous	Yes	Symptomatic presentation	NM_000411.8	c.1088T>A	p.(Val363Asp)	c.1522C>T	p.(Arg508Trp)	In	HLCSD-013
HLCS	Holocarboxylase synthetase deficiency	19695181	In Chinese	2009	c.1522C>T/c.1522C>T	Homozygous	Yes	Symptomatic presentation	NM_000411.8	c.1522C>T	p.(Arg508Trp)	c.1522C>T	p.(Arg508Trp)	In	HLCSD-014
HLCS	Holocarboxylase synthetase deficiency	19695181	In Chinese	2009	c.1522C>T/c.1522C>T	Homozygous	Yes	Symptomatic presentation	NM_000411.8	c.1522C>T	p.(Arg508Trp)	c.1522C>T	p.(Arg508Trp)	In	HLCSD-015
HLCS	Holocarboxylase synthetase deficiency	19806568	In Chinese	2009	c.126G>T/c.1088T>A	Heterozygous	Unknown	Symptomatic presentation	NM_000411.8	c.1088T>A	p.(Val363Asp)	Not found	-	Out: duplicate with HLCSD-011 or HLCSD-012	-
HLCS	Holocarboxylase synthetase deficiency	19806568	In Chinese	2009	c.126G>T/c.1088T>A	Heterozygous	Unknown	Symptomatic presentation	NM_000411.8	c.1088T>A	p.(Val363Asp)	Not found	-	Out: duplicate with HLCSD-011 or HLCSD-012	-
HLCS	Holocarboxylase synthetase deficiency	19806568	In Chinese	2009	c.1088T>A/c.1088T>A	Homozygous	Unknown	Symptomatic presentation	NM_000411.8	c.1088T>A	p.(Val363Asp)	c.1088T>A	p.(Val363Asp)	Out: duplicate with HLCSD-009	-
HLCS	Holocarboxylase synthetase deficiency	19806568	In Chinese	2009	c.1088T>A/c.1522C>T	Compound heterozygous	Unknown	Symptomatic presentation	NM_000411.8	c.1088T>A	p.(Val363Asp)	c.1522C>T	p.(Arg508Trp)	Out: duplicate with HLCSD-013	-
HLCS	Holocarboxylase synthetase deficiency	19806568	In Chinese	2009	c.1522C>T/c.1522C>T	Homozygous	Unknown	Symptomatic presentation	NM_000411.8	c.1522C>T	p.(Arg508Trp)	c.1522C>T	p.(Arg508Trp)	Out: duplicate with HLCSD-010 or HLCSD-014 or HLCSD-015	-
HLCS	Holocarboxylase synthetase deficiency	19806568	In Chinese	2009	c.1522C>T/c.1522C>T	Homozygous	Unknown	Symptomatic presentation	NM_000411.8	c.1522C>T	p.(Arg508Trp)	c.1522C>T	p.(Arg508Trp)	Out: duplicate with HLCSD-010 or HCSD-014 or HLCSD-015	-
HLCS	Holocarboxylase synthetase deficiency	19806568	In Chinese	2009	c.1522C>T/c.1522C>T	Homozygous	Unknown	Symptomatic presentation	NM_000411.8	c.1522C>T	p.(Arg508Trp)	c.1522C>T	p.(Arg508Trp)	Out: duplicate with HLCSD-010 or HLCSD-014 or HLCSD-015	-
HLCS	Holocarboxylase synthetase deficiency	19806568	In Chinese	2009	c.1994G>C/c.1994G>C	Homozygous	Unknown	Symptomatic presentation	NM_000411.8	c.1994G>C	p.(Arg665Pro)	c.1994G>C	p.(Arg665Pro)	Out: duplicate with HLCSD-008	-
HLCS	Holocarboxylase synthetase deficiency	DOI:10.13404/j.cnki.cjbhh.2015.10.012	In Chinese	2015	c.1522C>T/c.1711G>A	Compound heterozygous	Yes	Symptomatic presentation	NM_000411.8	c.1522C>T	p.(Arg508Trp)	c.1711G>A	p.(Asp571Asn)	In	HLCSD-016
HLCS	Holocarboxylase synthetase deficiency	DOI:10.13404/j.cnki.cjbhh.2017.04.041	In Chinese	2017	c.1169C>G/c.1522C>T	Compound heterozygous	Unknown	Newborn screening	NM_000411.8	c.1169C>G	p.(Ser390Ter)	c.1522C>T	p.(Arg508Trp)	In	HLCSD-017
HLCS	Holocarboxylase synthetase deficiency	DOI:10.3969/j.issn.1000-3606.2017.08.011	In Chinese	2017	c.1544G>A/c.1648G>A	Compound heterozygous	Yes	Symptomatic presentation	NM_000411.8	c.1544G>A	p.(Ser515Asn)	c.1648G>A	p.(Val550Met)	In	HLCSD-018
HLCS	Holocarboxylase synthetase deficiency	DOI:10.3877/cma.j.issn.2095-9605.2017.02.006	In Chinese	2017	c.782delG/c.1080A>C	Compound heterozygous	Yes	Symptomatic presentation	NM_000411.8	c.782del	p.(Gly261ValfsTer20)	c.1080A>C	p.(Arg360Ser)	In	HLCSD-019
HLCS	Holocarboxylase synthetase deficiency	DOI:10.3969/j.issn.1000-3606.2018.10.005	In Chinese	2018	c.1544G>A/c.1993C>T	Compound heterozygous	Yes	Symptomatic presentation	NM_000411.8	c.1544G>A	p.(Ser515Asn)	c.1993C>T	p.(Arg665Ter)	In	HLCSD-020
HLCS	Holocarboxylase synthetase deficiency	DOI:CNKI:SUN:ZSYK.0.2018-05-008	In Chinese	2018	c.1522C>T/c.1522C>T	Homozygous	Yes	Symptomatic presentation	NM_000411.8	c.1522C>T	p.(Arg508Trp)	c.1522C>T	p.(Arg508Trp)	In	HLCSD-021
HLCS	Holocarboxylase synthetase deficiency	DOI:CNKI:SUN:ZSYK.0.2018-05-008	In Chinese	2018	c.1522C>T/c.1522C>T	Homozygous	Yes	Symptomatic presentation	NM_000411.8	c.1522C>T	p.(Arg508Trp)	c.1522C>T	p.(Arg508Trp)	In	HLCSD-022
HLCS	Holocarboxylase synthetase deficiency	DOI:CNKI:SUN:ZSYK.0.2018-05-008	In Chinese	2018	c.1522C>T/c.1522C>T	Homozygous	Yes	Symptomatic presentation	NM_000411.8	c.1522C>T	p.(Arg508Trp)	c.1522C>T	p.(Arg508Trp)	In	HLCSD-023
HLCS	Holocarboxylase synthetase deficiency	DOI:CNKI:SUN:ZSYK.0.2018-05-008	In Chinese	2018	c.1522C>T/c.1522C>T	Homozygous	Yes	Symptomatic presentation	NM_000411.8	c.1522C>T	p.(Arg508Trp)	c.1522C>T	p.(Arg508Trp)	In	HLCSD-024
HLCS	Holocarboxylase synthetase deficiency	DOI:CNKI:SUN:ZSYK.0.2018-05-008	In Chinese	2018	c.1088T>A/c.1088T>A	Homozygous	Yes	Symptomatic presentation	NM_000411.8	c.1088T>A	p.(Val363Asp)	c.1088T>A	p.(Val363Asp)	In	HLCSD-025
HLCS	Holocarboxylase synthetase deficiency	DOI:CNKI:SUN:ZSYK.0.2018-05-008	In Chinese	2018	c.1544G>A/c.1558G>A	Compound heterozygous	Yes	Symptomatic presentation	NM_000411.8	c.1544G>A	p.(Ser515Asn)	c.1558G>A	p.(Ala520Thr)	In	HLCSD-026
HLCS	Holocarboxylase synthetase deficiency	DOI:10.35541/cjd.20180819	In Chinese	2019	c.1522C>T/c.1796_1814del	Compound heterozygous	Yes	Symptomatic presentation	NM_000411.8	c.1522C>T	p.(Arg508Trp)	c.1796_1814del	p.(Gly599ValfsTer24)	In	HLCSD-027
HLCS	Holocarboxylase synthetase deficiency	32358368	In English	2020	c.1484T>G/c.1522C>T	Compound heterozygous	Unknown	Symptomatic presentation	NM_000411.8	c.1484T>G	p.(Leu495Ter)	c.1522C>T	p.(Arg508Trp)	In	HLCSD-028
HLCS	Holocarboxylase synthetase deficiency	32358368	In English	2020	c.835G>T/c.1088T>A	Compound heterozygous	Unknown	Symptomatic presentation	NM_000411.8	c.835G>T	p.(Glu279Ter)	c.1088T>A	p.(Val363Asp)	In	HLCSD-029
HLCS	Holocarboxylase synthetase deficiency	DOI:10.3760/cma.j.issn.1003-9406.2020.04.013	In Chinese	2020	c.286delG/c.1648G>A	Compound heterozygous	Yes	Symptomatic presentation	NM_000411.8	c.286del	p.(Val96LeufsTer162)	c.1648G>A	p.(Val550Met)	In	HLCSD-030
HLCS	Holocarboxylase synthetase deficiency	32727382	In English	2020	c.1006_1007delGA/c.1522C>T	Compound heterozygous	Yes	Symptomatic presentation	NM_000411.8	c.1006_1007del	p.(Glu336ThrfsTer15)	c.1522C>T	p.(Arg508Trp)	In	HLCSD-031
HLCS	Holocarboxylase synthetase deficiency	32841162	In English	2020	c.1088T>A/c.1088T>A	Homozygous	Unknown	Symptomatic presentation	NM_000411.8	c.1088T>A	p.(Val363Asp)	c.1088T>A	p.(Val363Asp)	In	HLCSD-032
HLCS	Holocarboxylase synthetase deficiency	32841162	In English	2020	c.1522C>T/c.2010-1G>A	Compound heterozygous	Unknown	Symptomatic presentation	NM_000411.8	c.1522C>T	p.(Arg508Trp)	c.2010-1G>A	-	In	HLCSD-033
HLCS	Holocarboxylase synthetase deficiency	DOI:10.3969/j.issn.1004-437X.2020.24.084	In Chinese	2020	c.286delG/c.1648G>A	Compound heterozygous	Yes	Symptomatic presentation	NM_000411.8	c.286del	p.(Val96LeufsTer162)	c.1648G>A	p.(Val550Met)	In	HLCSD-034
HLCS	Holocarboxylase synthetase deficiency	33514801	In English	2021	c.782delG/c.947T>C	Compound heterozygous	Unknown	Newborn screening	NM_000411.8	c.782del	p.(Gly261ValfsTer20)	c.947T>C	p.(Ile316Thr)	In	HLCSD-035
IVD	Isovaleric acidemia	17027310	In English	2007	386A>G/1199A>G	Compound heterozygous	Unknown	Newborn screening	NM_002225.5	c.386A>G	p.(His129Arg)	c.1199A>G	p.(Tyr400Cys)	In	IVA-001
IVD	Isovaleric acidemia	17027310	In English	2007	149G>A/149G>A	Homozygous	Yes	Newborn screening	NM_002225.5	c.149G>A	p.(Arg50His)	c.149G>A	p.(Arg50His)	In	IVA-002
IVD	Isovaleric acidemia	17027310	In English	2007	1007G>A/1199A>G	Compound heterozygous	Yes	Symptomatic presentation	NM_002225.5	c.1007G>A	p.(Cys336Tyr)	c.1199A>G	p.(Tyr400Cys)	In	IVA-003
IVD	Isovaleric acidemia	17027310	In English	2007	1174C>T/1199A>G	Compound heterozygous	Unknown	Symptomatic presentation	NM_002225.5	c.1174C>T	p.(Arg392Cys)	c.1199A>G	p.(Tyr400Cys)	In	IVA-004
IVD	Isovaleric acidemia	17027310	In English	2007	347C>T/1199A>G	Compound heterozygous	Yes	Newborn screening	NM_002225.5	c.347C>T	p.(Ser116Phe)	c.1199A>G	p.(Tyr400Cys)	In	IVA-005
IVD	Isovaleric acidemia	17027310	In English	2007	347C>T/1199A>G	Compound heterozygous	Yes	Newborn screening	NM_002225.5	c.347C>T	p.(Ser116Phe)	c.1199A>G	p.(Tyr400Cys)	Out: siblings with IVA-005	-
IVD	Isovaleric acidemia	19099814	In Chinese	2008	c.149G>A/c.466G>C	Compound heterozygous	Yes	Symptomatic presentation	NM_002225.5	c.149G>A	p.(Arg50His)	c.467G>C	p.(Gly156Ala)	In	IVA-006
IVD	Isovaleric acidemia	23587913	In English	2013	c.39G>A/c.597C>G	Compound heterozygous	Yes	Symptomatic presentation	NM_002225.5	c.30G>A	p.(Trp10Ter)	c.588C>G	p.(Ile196Met)	In	IVA-007
IVD	Isovaleric acidemia	DOI:10.3760/cma.j.issn.1007-9408.2014.09.011	In Chinese	2014	c.39G>A/c.597C>G	Compound heterozygous	Yes	Symptomatic presentation	NM_002225.5	c.30G>A	p.(Trp10Ter)	c.588C>G	p.(Ile196Met)	Out: duplicate with IVA-007	-
IVD	Isovaleric acidemia	DOI:10.3760/cma.j.issn.2095-428X.2014.08.011	In Chinese	2014	c.1016G>A/?	Heterozygous	Yes	Symptomatic presentation	NM_002225.5	c.1007G>A	p.(Cys336Tyr)	Not found	-	In	IVA-008
IVD	Isovaleric acidemia	DOI:10.3760/cma.j.issn.2095-428X.2014.08.011	In Chinese	2014	c.1016G>A/?	Heterozygous	Yes	Symptomatic presentation	NM_002225.5	c.1007G>A	p.(Cys336Tyr)	Not found	-	Out: siblings with IVA-008	-
IVD	Isovaleric acidemia	DOI:10.3969 j.issn.1000-3606.2014.12.002	In Chinese	2015	c.1183C>G/c.1208A>G	Compound heterozygous	Unknown	Symptomatic presentation	NM_002225.5	c.1174C>G	p.(Arg392Gly)	c.1199A>G	p.(Tyr400Cys)	In	IVA-009
IVD	Isovaleric acidemia	DOI:10.3969 j.issn.1000-3606.2014.12.002	In Chinese	2015	c.214G>A/c.1076A>G	Compound heterozygous	Unknown	Symptomatic presentation	NM_002225.5	c.205G>A	p.(Asp69Asn)	c.1067A>G	p.(Asp356Gly)	In	IVA-010
IVD	Isovaleric acidemia	DOI:10.3969 j.issn.1000-3606.2014.12.002	In Chinese	2015	c.157C>T/c.1039G>A	Compound heterozygous	Unknown	Symptomatic presentation	NM_002225.5	c.148C>T	p.(Arg50Cys)	c.1030G>A	p.(Ala344Thr)	In	IVA-011
IVD	Isovaleric acidemia	DOI: 10.3969/j.issn.2095-9400.2018.09.016	In Chinese	2018	c.358C>T/c.476G>C	Compound heterozygous	Unknown	Symptomatic presentation	NM_002225.5	c.349C>T	p.(Arg117Ter)	c.467G>C	p.(Gly156Ala)	In	IVA-012
IVD	Isovaleric acidemia	DOI:10.3760/cma.j.issn.1007-9408.2018.01.007	In Chinese	2018	c.466-3_466-2delinsGG/c.1195G>C	Compound heterozygous	Yes	Symptomatic presentation	NM_002225.5	c.457-3_457-2delinsGG	-	c.1186G>C	p.(Asp396His)	In	IVA-013
IVD	Isovaleric acidemia	DOI:10.3760/cma.j.issn.1007-9408.2018.01.007	In Chinese	2018	c.1208A>G/c.1208A>G	Homozygous	Yes	Symptomatic presentation	NM_002225.5	c.1199A>G	p.(Tyr400Cys)	c.1199A>G	p.(Tyr400Cys)	In	IVA-014
IVD	Isovaleric acidemia	DOI:10.3760/cma.j.issn.1007-9408.2015.03.005	In Chinese	2015	c.611A>G/c.1183C>T	Compound heterozygous	Yes	Symptomatic presentation	NM_002225.5	c.602A>G	p.(Asp201Gly)	c.1174C>T	p.(Arg392Cys)	In	IVA-015
IVD	Isovaleric acidemia	DOI:10.3760/cma.j.issn.1007-9408.2015.03.005	In Chinese	2015	c.1193G>A/c.1208A>G	Compound heterozygous	Yes	Symptomatic presentation	NM_002225.5	c.1184G>A	p.(Arg395Gln)	c.1199A>G	p.(Tyr400Cys)	In	IVA-016
IVD	Isovaleric acidemia	DOI:10.3760/cma.j.issn.1007-9408.2015.03.005	In Chinese	2015	c.145C>T/?	Heterozygous	Yes	Symptomatic presentation	NM_002225.5	c.136C>T	p.(Gln46Ter)	Not found	-	In	IVA-017
IVD	Isovaleric acidemia	DOI:10.3760/cma.j.issn.1007-9408.2015.03.005	In Chinese	2015	c.158G>A/c.676_677insA	Compound heterozygous	Yes	Symptomatic presentation	NM_002225.5	c.149G>A	p.(Arg50His)	c.667dup	p.(Thr223AsnfsTer13)	In	IVA-018
IVD	Isovaleric acidemia	30838026	In English	2019	c.214G>A/c.1051G>A	Compound heterozygous	Yes	Newborn screening	NM_002225.5	c.205G>A	p.(Asp69Asn)	c.1042G>A	p.(Asp348Asn)	In	IVA-019
IVD	Isovaleric acidemia	30838026	In English	2019	c.241C>T/?	Heterozygous	Unknown	Newborn screening	NM_002225.5	c.232C>T	p.(Arg78Ter)	Not found	-	In	IVA-020
IVD	Isovaleric acidemia	30838026	In English	2019	c.466-2A>G/c.1215A>G	Compound heterozygous	Unknown	Newborn screening	NM_002225.5	c.457-2A>G	-	c.1206A>G	p.(Ile402Met)	In	IVA-021
IVD	Isovaleric acidemia	31442447	In English	2019	c.359G>A/c.458T>C	Compound heterozygous	Yes	Symptomatic presentation	NM_002225.5	c.350G>A	p.(Arg117Gln)	c.449T>C	p.(Leu150Pro)	In	IVA-022
IVD	Isovaleric acidemia	31442447	In English	2019	c.145C>T/?	Heterozygous	Yes	Symptomatic presentation	NM_002225.5	c.136C>T	p.(Gln46Ter)	Not found	-	Out: duplicate with IVA-017	-
IVD	Isovaleric acidemia	31442447	In English	2019	c.1193G>A/c.1208A>G	Compound heterozygous	Yes	Symptomatic presentation	NM_002225.5	c.1184G>A	p.(Arg395Gln)	c.1199A>G	p.(Tyr400Cys)	Out: duplicate with IVA-016	-
IVD	Isovaleric acidemia	31442447	In English	2019	c.158G>A/c.676_677insA	Compound heterozygous	Yes	Symptomatic presentation	NM_002225.5	c.149G>A	p.(Arg50His)	c.667dup	p.(Thr223AsnfsTer13)	Out: duplicate with IVA-018	-
IVD	Isovaleric acidemia	31442447	In English	2019	c.424C>T/c.466-1G>T	Compound heterozygous	Yes	Symptomatic presentation	NM_002225.5	c.415C>T	p.(Arg139Cys)	c.457-1G>T	-	In	IVA-023
IVD	Isovaleric acidemia	31442447	In English	2019	c.157C>T/c.1039G>A	Compound heterozygous	Yes	Symptomatic presentation	NM_002225.5	c.148C>T	p.(Arg50Cys)	c.1030G>A	p.(Ala344Thr)	Out: duplicate with IVA-011	-
IVD	Isovaleric acidemia	31442447	In English	2019	c.1183C>G/c.1208A>G	Compound heterozygous	Yes	Symptomatic presentation	NM_002225.5	c.1174C>G	p.(Arg392Gly)	c.1199A>G	p.(Tyr400Cys)	Out: duplicate with IVA-009	-
IVD	Isovaleric acidemia	31442447	In English	2019	c.214G>A/c.1076A>G	Compound heterozygous	Yes	Symptomatic presentation	NM_002225.5	c.205G>A	p.(Asp69Asn)	c.1067A>G	p.(Asp356Gly)	Out: duplicate with IVA-010	-
IVD	Isovaleric acidemia	DOI:10.7620/zgfybj.j.issn.1001-4411.2019.24.51	In Chinese	2019	c.214G>A/c.1051G>A	Compound heterozygous	Unknown	Newborn screening	NM_002225.5	c.205G>A	p.(Asp69Asn)	c.1042G>A	p.(Asp348Asn)	Out: duplicate with IVA-019	-
IVD	Isovaleric acidemia	31998365	In English	2020	c.134T>G/Exon 12 deletion	Compound heterozygous	Unknown	Symptomatic presentation	NM_002225.5	c.125T>G	p.(Leu42Arg)	Ex.12 del	-	In	IVA-024
IVD	Isovaleric acidemia	32304307	In English	2020	c.145C>T/c.242G>A	Compound heterozygous	Unknown	Newborn screening	NM_002225.5	c.136C>T	p.(Gln46Ter)	c.233G>A	p.(Arg78Gln)	In	IVA-025
IVD	Isovaleric acidemia	31893530	In English	2020	c.214G>T/?	Heterozygous	Unknown	Newborn screening	NM_002225.5	c.205G>T	p.(Asp69Tyr)	Not found	-	In	IVA-026
IVD	Isovaleric acidemia	31893530	In English	2020	c.358C>T/c.640A>G	Compound heterozygous	Unknown	Newborn screening	NM_002225.5	c.349C>T	p.(Arg117Ter)	c.631A>G	p.(Thr211Ala)	In	IVA-027
IVD	Isovaleric acidemia	32505769	In English	2020	c.158G>A/c.1195G>C	Compound heterozygous	Unknown	Newborn screening	NM_002225.5	c.149G>A	p.(Arg50His)	c.1186G>C	p.(Asp396His)	In	IVA-028
IVD	Isovaleric acidemia	32505769	In English	2020	c.214G>A/c.832G>C	Compound heterozygous	Unknown	Newborn screening	NM_002225.5	c.205G>A	p.(Asp69Asn)	c.823G>C	p.(Val275Leu)	In	IVA-029
IVD	Isovaleric acidemia	32505769	In English	2020	c.740G>A/c.1208A>G	Compound heterozygous	Unknown	Newborn screening	NM_002225.5	c.731G>A	p.(Gly244Glu)	c.1199A>G	p.(Tyr400Cys)	In	IVA-030
IVD	Isovaleric acidemia	32505769	In English	2020	c.640A>G/c.1208A>G	Compound heterozygous	Unknown	Newborn screening	NM_002225.5	c.631A>G	p.(Thr211Ala)	c.1199A>G	p.(Tyr400Cys)	In	IVA-031
IVD	Isovaleric acidemia	32505769	In English	2020	c.499A>G/c.1208A>G	Compound heterozygous	Unknown	Newborn screening	NM_002225.5	c.490A>G	p.(Met164Val)	c.1199A>G	p.(Tyr400Cys)	In	IVA-032
IVD	Isovaleric acidemia	DOI:10.3969/j.issn.2095-5340.2020.01.014	In Chinese	2020	c.158G>A/c.1195G>C	Compound heterozygous	Yes	Newborn screening	NM_002225.5	c.149G>A	p.(Arg50His)	c.1186G>C	p.(Asp396His)	In	IVA-033
IVD	Isovaleric acidemia	DOI:10.3969/j.issn.2095-5340.2020.01.014	In Chinese	2020	c.214G>T/?	Heterozygous	Unknown	Newborn screening	NM_002225.5	c.205G>T	p.(Asp69Tyr)	Not found	-	Out: duplicate with IVA-026	-
IVD	Isovaleric acidemia	33210480	In Chinese	2020	c.340G>C/c.1208A>G	Compound heterozygous	Yes	Newborn screening	NM_002225.5	c.331G>C	p.(Val111Leu)	c.1199A>G	p.(Tyr400Cys)	In	IVA-034
IVD	Isovaleric acidemia	33210480	In Chinese	2020	c.134T>G/c.640A>G	Compound heterozygous	Yes	Newborn screening	NM_002225.5	c.125T>G	p.(Leu42Arg)	c.631A>G	p.(Thr211Ala)	In	IVA-035
IVD	Isovaleric acidemia	33210480	In Chinese	2020	c.302A>G/c.1147+5G>A	Compound heterozygous	Yes	Newborn screening	NM_002225.5	c.293A>G	p.(Tyr98Cys)	c.1138+5G>A	-	In	IVA-036
IVD	Isovaleric acidemia	33210480	In Chinese	2020	c.1184G>T/c.1232A>C	Compound heterozygous	Yes	Newborn screening	NM_002225.5	c.1175G>T	p.(Arg392Leu)	c.1223A>C	p.(Glu408Ala)	In	IVA-037
IVD	Isovaleric acidemia	33210480	In Chinese	2020	c.466-2A>G/c.877G>T	Compound heterozygous	Yes	Newborn screening	NM_002225.5	c.457-2A>G	-	c.868G>T	p.(Gly290Trp)	In	IVA-038
IVD	Isovaleric acidemia	33210480	In Chinese	2020	c.359G>A/c.476G>C	Compound heterozygous	Yes	Newborn screening	NM_002225.5	c.350G>A	p.(Arg117Gln)	c.467G>C	p.(Gly156Ala)	In	IVA-039
IVD	Isovaleric acidemia	33210480	In Chinese	2020	c.487G>A/?	Heterozygous	Yes	Newborn screening	NM_002225.5	c.478G>A	p.(Gly160Arg)	Not found	-	In	IVA-040
IVD	Isovaleric acidemia	33210480	In Chinese	2020	c.1015T>C/c.1015T>C	Homozygous	Yes	Newborn screening	NM_002225.5	c.1006T>C	p.(Cys336Arg)	c.1006T>C	p.(Cys336Arg)	In	IVA-041
IVD	Isovaleric acidemia	33210480	In Chinese	2020	c.1019G>A/c.1189_1190delCT	Compound heterozygous	Yes	Newborn screening	NM_002225.5	c.1010G>A	p.(Arg337Gln)	c.1180_1181del	p.(Leu394SerfsTer7)	In	IVA-042
IVD	Isovaleric acidemia	33210480	In Chinese	2020	c.640A>G/c.667C>T	Compound heterozygous	Yes	Newborn screening	NM_002225.5	c.631A>G	p.(Thr211Ala)	c.658C>T	p.(Arg220Trp)	In	IVA-043
IVD	Isovaleric acidemia	33210480	In Chinese	2020	c.359G>A/c.476G>C	Compound heterozygous	Yes	Newborn screening	NM_002225.5	c.350G>A	p.(Arg117Gln)	c.467G>C	p.(Gly156Ala)	In	IVA-044
IVD	Isovaleric acidemia	DOI:10.13404/j.cnki.cjbhh.2020.04.005	In Chinese	2020	c.1183C>G	Heterozygous	Unknown	Symptomatic presentation	NM_002225.5	-	-	-	-	Out: unverifiable	-
IVD	Isovaleric acidemia	33565069	In Chinese	2021	c.149G>A/c.1123G>A	Compound heterozygous	Yes	Symptomatic presentation	NM_002225.5	c.149G>A	p.(Arg50His)	c.1123G>A	p.(Gly375Ser)	In	IVA-045
IVD	Isovaleric acidemia	34394177	In English	2021	c.214G>A/c.1208A>G	Compound heterozygous	Unknown	Newborn screening	NM_002225.5	c.205G>A	p.(Asp69Asn)	c.1199A>G	p.(Tyr400Cys)	In	IVA-046
IVD	Isovaleric acidemia	34394177	In English	2021	c.548C>T/c.757A>G	Compound heterozygous	Unknown	Newborn screening	NM_002225.5	c.539C>T	p.(Ala180Val)	c.748A>G	p.(Thr250Ala)	In	IVA-047
IVD	Isovaleric acidemia	34394177	In English	2021	c.149G>A/c.1199A>G	Compound heterozygous	Unknown	Newborn screening	NM_002225.5	c.149G>A	p.(Arg50His)	c.1199A>G	p.(Tyr400Cys)	In	IVA-048
IVD	Isovaleric acidemia	34394177	In English	2021	c.1208A>G/c.1208A>G	Homozygous	Unknown	Symptomatic presentation	NM_002225.5	c.1199A>G	p.(Tyr400Cys)	c.1199A>G	p.(Tyr400Cys)	In	IVA-049
IVD	Isovaleric acidemia	33521113	In English	2021	c.1193G>A/c.1208A>G	Compound heterozygous	Yes	Symptomatic presentation	NM_002225.5	c.1184G>A	p.(Arg395Gln)	c.1199A>G	p.(Tyr400Cys)	In	IVA-050
PCCA	Propionic acidemia	19099776	In Chinese	2008	229C>T/1850T>C	Heterozygous	Unknown	Symptomatic presentation	NM_000282.4	c.229C>T	p.(Arg77Trp)	Not found	-	In: 1850T>C is LB	PA-A001
PCCA	Propionic acidemia	19099776	In Chinese	2008	1079T>G/?	Heterozygous	Yes	Symptomatic presentation	NM_000282.4	c.1079T>G	p.(Val360Gly)	Not found	-	In	PA-A002
PCCA	Propionic acidemia	19099776	In Chinese	2008	1102G>C/1850T>C	Heterozygous	Unknown	Symptomatic presentation	NM_000282.4	c.1102G>C	p.(Asp368His)	Not found	-	In: 1850T>C is LB	PA-A003
PCCA	Propionic acidemia	19099776	In Chinese	2008	1118T>A/1863delA	Compound heterozygous	Unknown	Symptomatic presentation	NM_000282.4	c.1118T>A	p.(Met373Lys)	c.1863del	p.(Gly622ValfsTer4)	In	PA-A004
PCCA	Propionic acidemia	19099776	In Chinese	2008	716-2A>G/2002G>A	Compound heterozygous	Yes	Symptomatic presentation	NM_000282.4	c.717-2A>G	-	c.2002G>A	p.(Gly668Arg)	In	PA-A005
PCCA	Propionic acidemia	19099776	In Chinese	2008	2002G>A/?	Heterozygous	Yes	Symptomatic presentation	NM_000282.4	c.2002G>A	p.(Gly668Arg)	Not found	-	In	PA-A006
PCCA	Propionic acidemia	24863100	In English	2014	c.229C>T/c.1262A>C	Compound heterozygous	Unknown	Newborn screening	NM_000282.4	c.229C>T	p.(Arg77Trp)	c.1262A>C	p.(Gln421Pro)	In	PA-A007
PCCA	Propionic acidemia	25636094	In Chinese	2015	c.229C>T/c.245G>A	Compound heterozygous	Yes	Symptomatic presentation	NM_000282.4	c.229C>T	p.(Arg77Trp)	c.245G>A	p.(Cys82Tyr)	In	PA-A008
PCCA	Propionic acidemia	25636094	In Chinese	2015	c.229C>T/c.245G>A	Compound heterozygous	Yes	Symptomatic presentation	NM_000282.4	c.229C>T	p.(Arg77Trp)	c.245G>A	p.(Cys82Tyr)	Out: siblings with PA-008	-
PCCA	Propionic acidemia	25636094	In Chinese	2015	c.229C>T/?	Heterozygous	Yes	Symptomatic presentation	NM_000282.4	c.229C>T	p.(Arg77Trp)	Not found	-	In	PA-A009
PCCA	Propionic acidemia	25636094	In Chinese	2015	IVS15+5del5/?	Heterozygous	Yes	Symptomatic presentation	NM_000282.4	c.1353+5_1353+9del	-	Not found	-	In	PA-A010
PCCA	Propionic acidemia	25636094	In Chinese	2015	c.1102G>C/c.1288C>T	Compound heterozygous	Yes	Symptomatic presentation	NM_000282.4	c.1102G>C	p.(Asp368His)	c.1288C>T	p.(Arg430Ter)	In	PA-A011
PCCA	Propionic acidemia	25636094	In Chinese	2015	c.1118T>A/c.1118T>A	Homozygous	Yes	Symptomatic presentation	NM_000282.4	c.1118T>A	p.(Met373Lys)	c.1118T>A	p.(Met373Lys)	In	PA-A012
PCCA	Propionic acidemia	25636094	In Chinese	2015	c.2002G>A/c.2002G>A	Homozygous	Yes	Symptomatic presentation	NM_000282.4	c.2002G>A	p.(Gly668Arg)	c.2002G>A	p.(Gly668Arg)	In	PA-A013
PCCA	Propionic acidemia	28771436	In English	2017	c.305delA/c.1288C>T	Compound heterozygous	Unknown	Newborn screening	NM_000282.4	c.305del	p.(His102LeufsTer2)	c.1288C>T	p.(Arg430Ter)	In	PA-A014
PCCA	Propionic acidemia	30186825	In English	2018	c.802C>T/c.827delG	Compound heterozygous	Yes	Newborn screening	NM_000282.4	c.802C>T	p.(Arg268Cys)	c.827del	p.(Gly276ValfsTer46)	In	PA-A015
PCCA	Propionic acidemia	DOI:10.3877/cma.j.issn.1673-5250.2018.01.011	In Chinese	2018	c.802C>T/c.827delG	Compound heterozygous	Yes	Newborn screening	NM_000282.4	c.802C>T	p.(Arg268Cys)	c.827del	p.(Gly276ValfsTer46)	Out: duplicate with PA-A015	-
PCCA	Propionic acidemia	29978829	In English	2018	c.308T>G/c.809T>C/c.2002G>A	Compound heterozygous	Yes	Symptomatic presentation	NM_000282.4	c.308T>G	p.(Val103Gly)	c.2002G>A	p.(Gly668Arg)	In	PA-A016
PCCA	Propionic acidemia	30838026	In English	2019	c.229C>T/c.2002G>A	Compound heterozygous	Unknown	Newborn screening	NM_000282.4	c.229C>T	p.(Arg77Trp)	c.2002G>A	p.(Gly668Arg)	In	PA-A017
PCCA	Propionic acidemia	31737040	In English	2019	c.229C>T/c.2002G>A	Compound heterozygous	Unknown	Newborn screening	NM_000282.4	c.229C>T	p.(Arg77Trp)	c.2002G>A	p.(Gly668Arg)	Out: duplicate with PA-A017	-
PCCA	Propionic acidemia	DOI:10.3760/cma.j.issn.2096-2932.2019.02.002	In Chinese	2019	c.638-1G>C/?	Heterozygous	Yes	Newborn screening	NM_000282.4	c.638-1G>C	-	Not found	-	In	PA-A018
PCCA	Propionic acidemia	DOI:10.3760/cma.j.issn.2096-2932.2019.02.002	In Chinese	2019	c.688C>T/c.1209+2T>G	Compound heterozygous	Yes	Newborn screening	NM_000282.4	c.688C>T	p.(Arg230Cys)	c.1209+2T>G	-	In	PA-A019
PCCA	Propionic acidemia	DOI:10.3760/cma.j.issn.2096-2932.2019.02.002	In Chinese	2019	c.183+1G>C/c.1850T>C	Heterozygous	Yes	Newborn screening	NM_000282.4	c.183+1G>C	-	Not found	-	In: 1850T>C is LB	PA-A020
PCCA	Propionic acidemia	DOI:10.3760/cma.j.issn.2096-2932.2019.02.002	In Chinese	2019	c.2002G>A/c.2040G>A	Compound heterozygous	Yes	Newborn screening	NM_000282.4	c.2002G>A	p.(Gly668Arg)	c.2040G>A	p.(Ala680Ala)	In	PA-A021
PCCA	Propionic acidemia	DOI:10.3760/cma.j.issn.2096-2932.2019.02.002	In Chinese	2019	c.231+1G>A/c.596T>A	Compound heterozygous	Yes	Newborn screening	NM_000282.4	c.231+1G>A	-	c.596T>A	p.(Val199Asp)	In	PA-A022
PCCA	Propionic acidemia	DOI:10.3760/cma.j.issn.2096-2932.2019.02.002	In Chinese	2019	c.131delinsATT/c.2002G>A	Compound heterozygous	Yes	Newborn screening	NM_000282.4	c.131delinsATT	p.(Cys44TyrfsTer3)	c.2002G>A	p.(Gly668Arg)	In	PA-A023
PCCA	Propionic acidemia	31893529	In English	2020	c.1746G>C(p.S582S)/Ex.3-4 del	Compound heterozygous	Yes	Symptomatic presentation	NM_000282.4	c.1746G>C	-(Splicing)	Ex.3-4 del	-	In	PA-A024
PCCA	Propionic acidemia	31893529	In English	2020	c.1746G>C(p.S582S)/Ex.3-4 del	Compound heterozygous	Yes	Symptomatic presentation	NM_000282.4	c.1746G>C	-(Splicing)	Ex.3-4 del	-	Out: sibling with PA-A024	-
PCCA	Propionic acidemia	DOI:10.3760/cma.j.cn113903-20190428-00289	In Chinese	2020	c.802C>T/c.827delG	Compound heterozygous	Yes	Newborn screening	NM_000282.4	c.802C>T	p.(Arg268Cys)	c.827del	p.(Gly276ValfsTer46)	Out: duplicate with PA-A015	-
PCCA	Propionic acidemia	31998365	In English	2020	c.130_131insAT/c.131G>T	Compound heterozygous	Unknown	Symptomatic presentation	NM_000282.4	c.130_131insAT	p.(Cys44TyrfsTer3)	c.131G>T	p.(Cys44Phe)	In	PA-A025
PCCA	Propionic acidemia	31998365	In English	2020	c.1746+3G>C/exon 7-9 deletion	Compound heterozygous	Unknown	Symptomatic presentation	NM_000282.4	c.1746+3G>C	-	Ex.7-9 del	-	In	PA-A026
PCCA	Propionic acidemia	32819290	In English	2020	c.773_819+47delinsAA/c.937C>T	Compound heterozygous	Yes	Symptomatic presentation	NM_000282.4	c.773_819+47delinsAA	-	c.937C>T	p.(Arg313Ter)	In	PA-A027
PCCA	Propionic acidemia	32252659	In English	2020	c.1288C>T/c.2002G>A	Compound heterozygous	Yes	Symptomatic presentation	NM_000282.4	c.1288C>T	p.(Arg430Ter)	c.2002G>A	p.(Gly668Arg)	In	PA-A028
PCCA	Propionic acidemia	32252659	In English	2020	c.1426C>T/c.1426C>T	Homozygous	Yes	Symptomatic presentation	NM_000282.4	c.1426C>T	p.(Arg476Ter)	c.1426C>T	p.(Arg476Ter)	In	PA-A029
PCCA	Propionic acidemia	32005694	In English	2020	c.59G>A/c.216del	Compound heterozygous	Yes	Symptomatic presentation	NM_000282.4	c.59G>A	p.(Trp20Ter)	c.216del	p.(Glu73LysfsTer31)	In	PA-A030
PCCA	Propionic acidemia	32005694	In English	2020	c.304_317delinsGAGGA/c.2002G>A	Compound heterozygous	Yes	Symptomatic presentation	NM_000282.4	c.304_317delinsGAGGA	p.(His102_Ala106delinsGluGlu)	c.2002G>A	p.(Gly668Arg)	In	PA-A031
PCCA	Propionic acidemia	31893530	In English	2020	c.229C>T/c.1288C>T	Compound heterozygous	Unknown	Newborn screening	NM_000282.4	c.229C>T	p.(Arg77Trp)	c.1288C>T	p.(Arg430Ter)	In	PA-A032
PCCA	Propionic acidemia	DOI:10.3969/j.issn.1674-1889.2020.02.012	In Chinese	2020	c.2002G>A/c.2002G>A	Homozygous	Unknown	Symptomatic presentation	NM_000282.4	c.2002G>A	p.(Gly668Arg)	c.2002G>A	p.(Gly668Arg)	In	PA-A033
PCCA	Propionic acidemia	DOI:10.3969/j.issn.1674-1889.2020.02.012	In Chinese	2020	c.2002G>A/c.2002G>A	Homozygous	Unknown	Symptomatic presentation	NM_000282.4	c.2002G>A	p.(Gly668Arg)	c.2002G>A	p.(Gly668Arg)	Out: siblings with PA-A033	-
PCCA	Propionic acidemia	DOI:10.13604/j.cnki.46-1064/r.2020.09.02	In Chinese	2020	c.296T>A/c.1850T>C	Compound heterozygous	Unknown	Newborn screening	NM_000282.4	-	-	-	-	Out: c.1850T>C is LB; c.296T>A is unverifiable	-
PCCA	Propionic acidemia	32411386	In English	2020	c.446delA/c.1845+1G>A	Compound heterozygous	Yes	Symptomatic presentation	NM_000282.4	c.446del	p.(Asn149ThrfsTer35)	c.1845+1G>A	-	In	PA-A034
PCCA	Propionic acidemia	32619257	In Chinese	2020	c.446delA/c.1845+1G>A	Compound heterozygous	Yes	Symptomatic presentation	NM_000282.4	c.446del	p.(Asn149ThrfsTer35)	c.1845+1G>A	-	Out: duplicate with PA-A034	-
PCCB	Propionic acidemia	19099776	In Chinese	2008	167_179del13ins1/167_179del13ins1	Homozygous	Unknown	Symptomatic presentation	NM_000532.5	c.167_179delinsC	p.(Asp56_Lys60delinsAla)	c.167_179delinsC	p.(Asp56_Lys60delinsAla)	In	PA-B001
PCCB	Propionic acidemia	19099776	In Chinese	2008	167_179del13ins1/167_179del13ins1	Homozygous	Yes	Symptomatic presentation	NM_000532.5	c.167_179delinsC	p.(Asp56_Lys60delinsAla)	c.167_179delinsC	p.(Asp56_Lys60delinsAla)	In	PA-B002
PCCB	Propionic acidemia	19099776	In Chinese	2008	484G>A/484G>A	Homozygous	Yes	Symptomatic presentation	NM_000532.5	c.484G>A	p.(Gly162Arg)	c.484G>A	p.(Gly162Arg)	In	PA-B003
PCCB	Propionic acidemia	19099776	In Chinese	2008	560_561delCCinsA/601G>A	Compound heterozygous	Unknown	Symptomatic presentation	NM_000532.5	c.560_561delinsA	p.(Ser187Ter)	c.601G>A	p.(Ala201Thr)	In	PA-B004
PCCB	Propionic acidemia	19099776	In Chinese	2008	1253C>T/?	Heterozygous	Yes	Symptomatic presentation	NM_000532.5	c.1253C>T	p.(Ala418Val)	Not found	-	In	PA-B005
PCCB	Propionic acidemia	24863100	In English	2014	c.1316A>G/c.-4156_183+3713del	Compound heterozygous	Yes	Symptomatic presentation	NM_000532.5	c.1316A>G	p.(Tyr439Cys)	c.-4156_184-1585del	-	In	PA-B006
PCCB	Propionic acidemia	24863100	In English	2014	c.580T>C/c.1301C>T	Compound heterozygous	Yes	Symptomatic presentation	NM_000532.5	c.580T>C	p.(Ser194Pro)	c.1301C>T	p.(Ala434Val)	In	PA-B007
PCCB	Propionic acidemia	24863100	In English	2014	c.1301C>T/c.1301C>T	Homozygous	Yes	Symptomatic presentation	NM_000532.5	c.1301C>T	p.(Ala434Val)	c.1301C>T	p.(Ala434Val)	In	PA-B008
PCCB	Propionic acidemia	24863100	In English	2014	c.1301C>T/c.-4156_183+3713del	Compound heterozygous	Yes	Symptomatic presentation	NM_000532.5	c.1301C>T	p.(Ala434Val)	c.-4156_184-1585del	-	In	PA-B009
PCCB	Propionic acidemia	24863100	In English	2014	c.1301C>T/c.1534C>T	Compound heterozygous	Yes	Newborn screening	NM_000532.5	c.1301C>T	p.(Ala434Val)	c.1534C>T	p.(Arg512Cys)	In	PA-B010
PCCB	Propionic acidemia	24863100	In English	2014	c.838dup/c.1301C>T	Compound heterozygous	Yes	Symptomatic presentation	NM_000532.5	c.838dup	p.(Leu280ProfsTer11)	c.1301C>T	p.(Ala434Val)	In	PA-B011
PCCB	Propionic acidemia	24863100	In English	2014	c.1301C>T/c.-4156_183+3713del	Compound heterozygous	Yes	Newborn screening	NM_000532.5	c.1301C>T	p.(Ala434Val)	c.-4156_184-1585del	-	In	PA-B012
PCCB	Propionic acidemia	25636094	In Chinese	2015	c.838insC/c.1087T>C	Compound heterozygous	Yes	Symptomatic presentation	NM_000532.5	c.838dup	p.(Leu280ProfsTer11)	c.1087T>C	p.(Ser363Pro)	In	PA-B013
PCCB	Propionic acidemia	25636094	In Chinese	2015	c.838insC/?	Heterozygous	Yes	Symptomatic presentation	NM_000532.5	c.838dup	p.(Leu280ProfsTer11)	Not found	-	In	PA-B014
PCCB	Propionic acidemia	25636094	In Chinese	2015	c.1087T>C/c.1087T>C	Homozygous	Yes	Symptomatic presentation	NM_000532.5	c.1087T>C	p.(Ser363Pro)	c.1087T>C	p.(Ser363Pro)	In	PA-B015
PCCB	Propionic acidemia	DOI:10.13404/j.cnki.cjbhh.2017.04.041	In Chinese	2017	c.838dupC/?	Heterozygous	Unknown	Newborn screening	NM_000532.5	c.838dup	p.(Leu280ProfsTer11)	Not found	-	In	PA-B016
PCCB	Propionic acidemia	DOI:10.3760/cma.j.issn.1673-4912.2016.06.014	In Chinese	2016	c.1301C>T/c.1301C>T	Homozygous	Yes	Symptomatic presentation	NM_000532.5	c.1301C>T	p.(Ala434Val)	c.1301C>T	p.(Ala434Val)	In	PA-B017
PCCB	Propionic acidemia	DOI:10.3760/cma.j.issn.1673-4912.2016.06.014	In Chinese	2016	c.167_179del13insC/c.167_179del13insC	Homozygous	Yes	Symptomatic presentation	NM_000532.5	c.167_179delinsC	p.(Asp56_Lys60delinsAla)	c.167_179delinsC	p.(Asp56_Lys60delinsAla)	In	PA-B018
PCCB	Propionic acidemia	DOI:10.3760/cma.j.issn.1008-1372.2017.12.050	In Chinese	2017	c.634G>T/c.838dup	Compound heterozygous	Yes	Symptomatic presentation	NM_000532.5	c.634G>T	p.(Asp212Tyr)	c.838dup	p.(Leu280ProfsTer11)	In	PA-B019
PCCB	Propionic acidemia	DOI:10.3760/cma.j.issn.2096-2932.2019.02.002	In Chinese	2019	c.838dupC/c.1403C>T	Compound heterozygous	Yes	Newborn screening	NM_000532.5	c.838dup	p.(Leu280ProfsTer11)	c.1403C>T	p.(Ala468Val)	In	PA-B020
PCCB	Propionic acidemia	DOI:10.3760/cma.j.issn.2096-2932.2019.02.002	In Chinese	2019	c.184-2A>G/c.733G>A	Compound heterozygous	Yes	Newborn screening	NM_000532.5	c.184-2A>G	-	c.733G>A	p.(Gly245Ser)	In	PA-B021
PCCB	Propionic acidemia	30904546	In English	2019	Ex.1 del/Ex.1 del	Homozygous	Unknown	Newborn screening	NM_000532.5	Ex.1 del	-	Ex.1 del	-	In	PA-B022
PCCB	Propionic acidemia	30904546	In English	2019	c.1087T>C/c.1301C>T	Compound heterozygous	Unknown	Newborn screening	NM_000532.5	c.1087T>C	p.(Ser363Pro)	c.1301C>T	p.(Ala434Val)	In	PA-B023
PCCB	Propionic acidemia	32252659	In English	2020	c.359_360delAT/c.1398+1G>A	Compound heterozygous	Yes	Newborn screening	NM_000532.5	c.359_360del	p.(Tyr120CysfsTer40)	c.1398+1G>A	-	In	PA-B024
PCCB	Propionic acidemia	31893530	In English	2020	c.331C>T/c.1087T>C	Compound heterozygous	Unknown	Newborn screening	NM_000532.5	c.331C>T	p.(Arg111Ter)	c.1087T>C	p.(Ser363Pro)	In	PA-B025
PCCB	Propionic acidemia	31893530	In English	2020	c.370C>T/c.1283C>T	Compound heterozygous	Unknown	Newborn screening	NM_000532.5	c.370C>T	p.(Gln124Ter)	c.1283C>T	p.(Thr428Ile)	In	PA-B026
PCCB	Propionic acidemia	31893530	In English	2020	c.838dupC/c.1316A>G	Compound heterozygous	Unknown	Newborn screening	NM_000532.5	c.838dup	p.(Leu280ProfsTer11)	c.1316A>G	p.(Tyr439Cys)	In	PA-B027
PCCB	Propionic acidemia	31893530	In English	2020	c.838dupC/c.1316A>G	Compound heterozygous	Unknown	Newborn screening	NM_000532.5	c.838dup	p.(Leu280ProfsTer11)	c.1316A>G	p.(Tyr439Cys)	In	PA-B028
PCCB	Propionic acidemia	31893530	In English	2020	c.1316A>G/?	Heterozygous	Unknown	Newborn screening	NM_000532.5	c.1316A>G	p.(Tyr439Cys)	Not found	-	In	PA-B029
PCCB	Propionic acidemia	32304307	In English	2020	c.462_464del3/c.895dupC	Compound heterozygous	Unknown	Newborn screening	NM_000532.5	c.404_406del	p.(Gly135del)	c.838dup	p.(Leu280ProfsTer11)	In	PA-B030
PCCB	Propionic acidemia	34394177	In English	2021	c.1559-4_1559-3insAGAAGCA/c.1594C>T	Compound heterozygous	Unknown	Newborn screening	NM_000532.5	c.1499-4_1499-3insAGAAGCA	-	c.1534C>T	p.(Arg512Cys)	In	PA-B031
PCCB	Propionic acidemia	34394177	In English	2021	c.132_134delGACinsAT/?	Heterozygous	Unknown	Symptomatic presentation	NM_000532.5	c.132_134delinsAT	p.(Thr45SerfsTer20)	Not found	-	In	PA-B032
PCCB	Propionic acidemia	33725819	In English	2021	c.1301C>T/c.1381G>C	Compound heterozygous	Yes	Newborn screening	NM_000532.5	c.1301C>T	p.(Ala434Val)	c.1381G>C	p.(Ala461Pro)	In	PA-B033
PCCB	Propionic acidemia	33725819	In English	2021	c.1535G>A/c.1535G>A	Homozygous	Yes	Newborn screening	NM_000532.5	c.1535G>A	p.(Arg512His)	c.1535G>A	p.(Arg512His)	In	PA-B034
PCCB	Propionic acidemia	33798502	In English	2021	c.-10_183+10del203/c.1131dupT	Compound heterozygous	Yes	Symptomatic presentation	NM_000532.5	c.-10_183+10del	-	c.1131dup	p.(Val378CysfsTer5)	In	PA-B035
PCCB	Propionic acidemia	33798502	In English	2021	c.838dupC/c.1098G>C	Compound heterozygous	Yes	Symptomatic presentation	NM_000532.5	c.838dup	p.(Leu280ProfsTer11)	c.1098G>C	p.(Leu366Phe)	In	PA-B036
PCCB	Propionic acidemia	33798502	In English	2021	c.1498+1G>A/c.1498+1G>A	Homozygous	Yes	Symptomatic presentation	NM_000532.5	c.1498+1G>A	-	c.1498+1G>A	-	In	PA-B037
PCCB	Propionic acidemia	DOI:10.3760/cma.j.cn113903-20200426-00387	In Chinese	2021	c.331C>T/c.1228C>T	Compound heterozygous	Yes	Symptomatic presentation	NM_000532.5	c.331C>T	p.(Arg111Ter)	c.1228C>T	p.(Arg410Trp)	In	PA-B038
PCCB	Propionic acidemia	DOI:10.3760/cma.j.cn113903-20200426-00387	In Chinese	2021	c.146delG/c.1253C>T	Compound heterozygous	Yes	Symptomatic presentation	NM_000532.5	c.146del	p.(Gly49GlufsTer16)	c.1253C>T	p.(Ala418Val)	In	PA-B039
PCCB	Propionic acidemia	DOI:10.3760/cma.j.cn511374-20200120-00042	In Chinese	2021	c.184-2A>G/c.733G>A	Compound heterozygous	Yes	Symptomatic presentation	NM_000532.5	c.184-2A>G	-	c.733G>A	p.(Gly245Ser)	In	PA-B040
PCCB	Propionic acidemia	DOI:10.3969/j.issn.1672-6731.2021.04.010	In Chinese	2021	c.1087T>C/c.1087T>C	Homozygous	Yes	Symptomatic presentation	NM_000532.5	c.1087T>C	p.(Ser363Pro)	c.1087T>C	p.(Ser363Pro)	In	PA-B041
