# Supplementary material for: Chinese genetic variation database of inborn errors of metabolism: a systematic review of published variants in 13 genes
Source: Orphanet J Rare Dis. 2023 Jun 12;18:148. doi: 10.1186/s13023-023-02726-1 (PMC10262587; doi:10.1186/s13023-023-02726-1)
Supplement: Supplementary file 2 — Supplementary Material 2 [file 13023_2023_2726_MOESM2_ESM.xlsx]

## Sheet: Table S2
Table S2 Vairant spectrum of 13 IEMs genes reported in Chinese population.
Gene	Nucleotide Alteration	Predicted Effect on Protein	Allele Count in cases (%)	Recorded in Clinvar/HGMD	Frequency in gnomAD (East Asian)	Frequency in gnomAD (Total)
ACADM	c.449_452del	p.(Thr150ArgfsTer4)	37 (28.46)	Yes	0.0002719	1.989e-05
ACADM	c.1085G>A	p.(Gly362Glu)	10 (7.69)	Yes	0.0001631	1.194e-05
ACADM	c.387+1del	-	6 (4.62)	Yes	5.437e-05	1.591e-05
ACADM	c.580A>G	p.(Asn194Asp)	6 (4.62)	Yes	0	1.989e-05
ACADM	c.157C>T	p.(Arg53Cys)	3 (2.31)	Yes	0	3.183e-05
ACADM	c.727C>T	p.(Arg243Ter)	3 (2.31)	Yes	0	3.192e-05
ACADM	c.985A>G	p.(Lys329Glu)	3 (2.31)	Yes	0	0.003328
ACADM	c.1040G>T	p.(Gly347Val)	3 (2.31)	Yes	-	-
ACADM	c.91C>T	p.(Arg31Cys)	2 (1.54)	Yes	0	1.768e-05
ACADM	c.308T>A	p.(Phe103Tyr)	2 (1.54)	Yes	-	-
ACADM	c.461T>G	p.(Leu154Trp)	2 (1.54)	Yes	-	-
ACADM	c.572G>A	p.(Trp191Ter)	2 (1.54)	No	0	3.978e-06
ACADM	c.668T>C	p.(Ile223Thr)	2 (1.54)	Yes	0.0001087	1.989e-05
ACADM	c.709-1G>A	-	2 (1.54)	Yes	-	-
ACADM	c.1045C>T	p.(Arg349Ter)	2 (1.54)	Yes	0	7.072e-06
ACADM	c.1229T>C	p.(Ile410Thr)	2 (1.54)	Yes	-	-
ACADM	c.1238G>A	p.(Arg413His)	2 (1.54)	Yes	0	2.001e-05
ACADM	c.1A>G	p.(Met1Val)	1 (0.77)	Yes	-	-
ACADM	c.118+3A>G	-	1 (0.77)	Yes	-	-
ACADM	c.158G>A	p.(Arg53His)	1 (0.77)	Yes	0	2.387e-05
ACADM	c.338_341del	p.(Ala113ValfsTer36)	1 (0.77)	Yes	-	-
ACADM	c.355del	p.(Val119PhefsTer31)	1 (0.77)	No	-	-
ACADM	c.362C>T	p.(Thr121Ile)	1 (0.77)	Yes	0	1.193e-05
ACADM	c.385G>A	p.(Gly129Arg)	1 (0.77)	Yes	-	-
ACADM	c.554_586del	p.(Ile185_Gly196delinsArg)	1 (0.77)	Yes	-	-
ACADM	c.587G>A	p.(Gly196Glu)	1 (0.77)	Yes	-	-
ACADM	c.589A>G	p.(Lys197Glu)	1 (0.77)	Yes	5.437e-05	3.978e-06
ACADM	c.616C>T	p.(Arg206Cys)	1 (0.77)	Yes	0	2.475e-05
ACADM	c.617G>A	p.(Arg206His)	1 (0.77)	Yes	0.0001631	1.591e-05
ACADM	c.624del	p.(Pro209GlnfsTer30)	1 (0.77)	Yes	-	-
ACADM	c.698T>C	p.(Ile233Thr)	1 (0.77)	Yes	0	7.965e-06
ACADM	c.709G>C	p.(Glu237Gln)	1 (0.77)	Yes	-	-
ACADM	c.769G>A	p.(Val257Met)	1 (0.77)	No	-	-
ACADM	c.799G>A	p.(Gly267Arg)	1 (0.77)	Yes	0	0.0002016
ACADM	c.881G>C	p.(Arg294Thr)	1 (0.77)	Yes	0	3.991e-06
ACADM	c.905A>G	p.(Tyr302Cys)	1 (0.77)	Yes	-	-
ACADM	c.928G>A	p.(Gly310Arg)	1 (0.77)	Yes	0	2.486e-05
ACADM	c.945+2T>G	-	1 (0.77)	Yes	-	-
ACADM	c.970_971delinsAT	p.(Ala324Ile)	1 (0.77)	Yes	-	-
ACADM	c.970G>A	p.(Ala324Thr)	1 (0.77)	Yes	-	-
ACADM	c.970G>C	p.(Ala324Pro)	1 (0.77)	Yes	-	-
ACADM	c.982A>G	p.(Met328Val)	1 (0.77)	Yes	-	-
ACADM	c.1010A>C	p.(Tyr337Ser)	1 (0.77)	Yes	0	3.977e-06
ACADM	c.1088A>G	p.(Asp363Gly)	1 (0.77)	Yes	-	-
ACADM	c.1097A>G	p.(Asn366Ser)	1 (0.77)	Yes	-	-
ACADM	c.1183_1185delinsTAT	p.(Lys395Tyr)	1 (0.77)	No	-	-
ACADM	c.1248T>G	p.(Ile416Met)	1 (0.77)	Yes	-	-
ACADM	Ex.11 del	-	1 (0.77)	No	-	-
ACADVL	c.1349G>A	p.(Arg450His)	21 (12.5)	Yes	0.0002506	2.83e-05
ACADVL	c.553G>A	p.(Gly185Ser)	7 (4.17)	Yes	5.437e-05	1.193e-05
ACADVL	c.664G>C	p.(Gly222Arg)	5 (2.98)	Yes	5.438e-05	3.978e-06
ACADVL	c.1280G>A	p.(Trp427Ter)	5 (2.98)	Yes	-	-
ACADVL	c.1532G>A	p.(Arg511Gln)	5 (2.98)	Yes	0	3.187e-05
ACADVL	c.65C>A	p.(Ser22Ter)	4 (2.38)	Yes	-	-
ACADVL	c.298_299del	p.(Gln100ValfsTer3)	4 (2.38)	Yes	-	-
ACADVL	c.1077+6T>A	-	3 (1.79)	Yes	5.437e-05	4.007e-06
ACADVL	c.1276G>A	p.(Ala426Thr)	3 (1.79)	Yes	-	-
ACADVL	c.1396G>T	p.(Asp466Tyr)	3 (1.79)	Yes	-	-
ACADVL	c.1505T>A	p.(Leu502Gln)	3 (1.79)	Yes	-	-
ACADVL	c.103_112del	p.(Pro35GlyfsTer23)	2 (1.19)	Yes	-	-
ACADVL	c.388_390del	p.(Glu130del)	2 (1.19)	Yes	0	1.989e-05
ACADVL	c.563G>A	p.(Gly188Asp)	2 (1.19)	Yes	-	-
ACADVL	c.664G>A	p.(Gly222Arg)	2 (1.19)	Yes	0	1.193e-05
ACADVL	c.878+1G>C	-	2 (1.19)	Yes	0.0001088	7.971e-06
ACADVL	c.887_888del	p.(Pro296ArgfsTer17)	2 (1.19)	Yes	0	7.992e-06
ACADVL	c.895A>G	p.(Lys299Glu)	2 (1.19)	Yes	-	-
ACADVL	c.896A>T	p.(Lys299Met)	2 (1.19)	Yes	0	7.973e-06
ACADVL	c.896_898del	p.(Lys299del)	2 (1.19)	Yes	0	2.484e-05
ACADVL	c.910G>C	p.(Ala304Pro)	2 (1.19)	Yes	-	-
ACADVL	c.1273G>A	p.(Ala425Thr)	2 (1.19)	Yes	0	5.657e-05
ACADVL	c.1310T>C	p.(Met437Thr)	2 (1.19)	Yes	-	-
ACADVL	c.1345G>C	p.(Glu449Gln)	2 (1.19)	Yes	0	3.979e-06
ACADVL	c.1405C>T	p.(Arg469Trp)	2 (1.19)	Yes	0.0001087	2.784e-05
ACADVL	c.1699C>T	p.(Arg567Trp)	2 (1.19)	Yes	-	-
ACADVL	c.1748C>T	p.(Ser583Leu)	2 (1.19)	Yes	0	8.927e-06
ACADVL	c.151A>T	p.(Lys51Ter)	1 (0.6)	No	-	-
ACADVL	c.215C>T	p.(Ser72Phe)	1 (0.6)	Yes	0	3.977e-06
ACADVL	c.228_231dup	p.(Phe78AsnfsTer27)	1 (0.6)	Yes	-	-
ACADVL	c.259_272delinsT	p.(Val87CysfsTer26)	1 (0.6)	No	-	-
ACADVL	c.277+2T>G	-	1 (0.6)	Yes	-	-
ACADVL	c.298C>T	p.(Gln100Ter)	1 (0.6)	No	-	-
ACADVL	c.342+1G>A	-	1 (0.6)	Yes	5.437e-05	3.979e-06
ACADVL	c.488T>A	p.(Leu163Ter)	1 (0.6)	No	-	-
ACADVL	c.520G>A	p.(Val174Met)	1 (0.6)	Yes	0	5.657e-05
ACADVL	c.521T>A	p.(Val174Glu)	1 (0.6)	No	-	-
ACADVL	c.541C>T	p.(His181Tyr)	1 (0.6)	Yes	0	3.977e-06
ACADVL	c.562G>A	p.(Gly188Ser)	1 (0.6)	Yes	-	-
ACADVL	c.592A>G	p.(Lys198Glu)	1 (0.6)	Yes	-	-
ACADVL	c.608C>T	p.(Pro203Leu)	1 (0.6)	No	-	-
ACADVL	c.622+4A>G	-	1 (0.6)	No	-	-
ACADVL	c.637G>A	p.(Ala213Thr)	1 (0.6)	Yes	0	1.99e-05
ACADVL	c.642_643del	p.(Phe214LeufsTer38)	1 (0.6)	Yes	-	-
ACADVL	c.643T>C	p.(Cys215Arg)	1 (0.6)	Yes	-	-
ACADVL	c.644_647del	p.(Cys215Ter)	1 (0.6)	Yes	0	3.188e-05
ACADVL	c.692-2_692-1del	-	1 (0.6)	No	-	-
ACADVL	c.694G>A	p.(Ala232Thr)	1 (0.6)	Yes	0	3.977e-06
ACADVL	c.753-23_753-22del	-	1 (0.6)	No	-	-
ACADVL	c.779C>T	p.(Thr260Met)	1 (0.6)	Yes	0	1.988e-05
ACADVL	c.833_835del	p.(Lys278del)	1 (0.6)	Yes	5.437e-05	1.989e-05
ACADVL	c.848T>C	p.(Val283Ala)	1 (0.6)	Yes	0	0.001224
ACADVL	c.862_870del	p.(Phe288_Gly290del)	1 (0.6)	No	-	-
ACADVL	c.863T>G	p.(Phe288Cys)	1 (0.6)	No	0.0001087	7.958e-06
ACADVL	c.920_921del	p.(Thr307SerfsTer6)	1 (0.6)	Yes	-	-
ACADVL	c.920C>T	p.(Thr307Ile)	1 (0.6)	No	-	-
ACADVL	c.960del	p.(Asn321ThrfsTer32)	1 (0.6)	No	-	-
ACADVL	c.961A>G	p.(Asn321Asp)	1 (0.6)	Yes	-	-
ACADVL	c.1030A>G	p.(Met344Val)	1 (0.6)	No	-	-
ACADVL	c.1054A>G	p.(Met352Val)	1 (0.6)	Yes	-	-
ACADVL	c.1055T>C	p.(Met352Thr)	1 (0.6)	Yes	-	-
ACADVL	c.1057A>G	p.(Arg353Gly)	1 (0.6)	No	-	-
ACADVL	c.1102C>T	p.(Gln368Ter)	1 (0.6)	Yes	-	-
ACADVL	c.1141_1143del	p.(Glu381del)	1 (0.6)	Yes	-	-
ACADVL	c.1153C>T	p.(Arg385Trp)	1 (0.6)	Yes	5.437e-05	3.976e-05
ACADVL	c.1194C>G	p.(Tyr398Ter)	1 (0.6)	No	-	-
ACADVL	c.1226C>T	p.(Thr409Met)	1 (0.6)	Yes	0.0003508	4.95e-05
ACADVL	c.1228G>T	p.(Asp410Tyr)	1 (0.6)	No	-	-
ACADVL	c.1238T>C	p.(Ile413Thr)	1 (0.6)	No	-	3.977e-06
ACADVL	c.1246G>A	p.(Ala416Thr)	1 (0.6)	Yes	5.437e-05	1.591e-05
ACADVL	c.1247C>T	p.(Ala416Val)	1 (0.6)	No	-	-
ACADVL	c.1269+1G>C	-	1 (0.6)	No	-	-
ACADVL	c.1315delinsAC	p.(Gly439ThrfsTer24)	1 (0.6)	No	-	-
ACADVL	c.1328T>C	p.(Met443Thr)	1 (0.6)	Yes	0	3.978e-06
ACADVL	c.1332+1G>C	-	1 (0.6)	No	-	-
ACADVL	c.1357C>T	p.(Arg453Ter)	1 (0.6)	Yes	0	3.978e-06
ACADVL	c.1358G>A	p.(Arg453Gln)	1 (0.6)	Yes	0	7.073e-06
ACADVL	c.1361A>G	p.(Asp454Gly)	1 (0.6)	No	-	-
ACADVL	c.1366C>T	p.(Arg456Cys)	1 (0.6)	Yes	0	6.373e-05
ACADVL	c.1367G>A	p.(Arg456His)	1 (0.6)	Yes	-	-
ACADVL	c.1376G>A	p.(Arg459Gln)	1 (0.6)	Yes	0	2.829e-05
ACADVL	c.1387G>A	p.(Gly463Arg)	1 (0.6)	Yes	-	-
ACADVL	c.1434+2T>C	-	1 (0.6)	Yes	-	-
ACADVL	c.1434G>A	p.(Met478Ile)	1 (0.6)	Yes	0.002105	0.0001485
ACADVL	c.1522C>T	p.(Gln508Ter)	1 (0.6)	No	-	-
ACADVL	c.1586_1590del	p.(Leu529SerfsTer31)	1 (0.6)	Yes	-	-
ACADVL	c.1605+1G>T	-	1 (0.6)	Yes	-	-
ACADVL	c.1684_1685del	p.(Gln562ValfsTer29)	1 (0.6)	Yes	-	-
ACADVL	c.1696_1704del	p.(Gln566_Leu568del)	1 (0.6)	No	-	-
ACADVL	c.1733dup	p.(Met578IlefsTer14)	1 (0.6)	No	-	-
ACADVL	c.1751+1G>A	-	1 (0.6)	Yes	-	-
ACADVL	c.1795G>A	p.(Glu599Lys)	1 (0.6)	Yes	-	-
ACADVL	c.1838G>A	p.(Arg613Gln)	1 (0.6)	Yes	0	1.77e-05
ACADVL	c.1955C>T	p.(Pro652Leu)	1 (0.6)	No	-	-
ACAT1	c.622C>T	p.(Arg208Ter)	5 (10.00)	Yes	0.0001003	1.769e-05
ACAT1	c.121-3C>G	-	4 (8.00)	Yes	-	-
ACAT1	c.1006-1G>C	-	4 (8.00)	Yes	5.437e-05	3.983e-06
ACAT1	c.1124A>G	p.(Asn375Ser)	4 (8.00)	Yes	0	2.785e-05
ACAT1	c.997G>C	p.(Ala333Pro)	3 (6.00)	Yes	0.0002114	3.25e-05
ACAT1	c.373G>T	p.(Val125Phe)	2 (4.00)	Yes	-	-
ACAT1	c.419T>G	p.(Leu140Arg)	2 (4.00)	Yes	-	-
ACAT1	c.1229C>T	p.(Ala410Val)	2 (4.00)	Yes	0	3.89e-05
ACAT1	c.72+1G>A	-	1 (2.00)	Yes	-	-
ACAT1	c.83_84del	p.(Tyr28CysfsTer38)	1 (2.00)	Yes	0.0001034	7.334e-06
ACAT1	c.163T>A	p.(Phe55Ile)	1 (2.00)	Yes	0.0001002	7.07e-06
ACAT1	c.229del	p.(Glu77LysfsTer10)	1 (2.00)	Yes	-	-
ACAT1	c.238+1G>A	-	1 (2.00)	Yes	-	-
ACAT1	c.275G>A	p.(Gly92Asp)	1 (2.00)	No	-	-
ACAT1	c.354_355delinsG	p.(Cys119ValfsTer4)	1 (2.00)	Yes	-	-
ACAT1	c.370A>C	p.(Lys124Gln)	1 (2.00)	No	-	-
ACAT1	c.401T>C	p.(Met134Thr)	1 (2.00)	Yes	0	3.978e-06
ACAT1	c.473A>G	p.(Asn158Ser)	1 (2.00)	Yes	0	0.0002864
ACAT1	c.481T>C	p.(Tyr161His)	1 (2.00)	Yes	0	3.977e-06
ACAT1	c.631C>A	p.(Gln211Lys)	1 (2.00)	Yes	-	-
ACAT1	c.642T>G	p.(Tyr214Ter)	1 (2.00)	Yes	0	3.979e-06
ACAT1	c.653C>T	p.(Ser218Phe)	1 (2.00)	Yes	-	-
ACAT1	c.721dup	p.(Thr241AsnfsTer14)	1 (2.00)	Yes	-	-
ACAT1	c.756_758del	p.(Glu252del)	1 (2.00)	Yes	0	3.988e-06
ACAT1	c.829A>C	p.(Thr277Pro)	1 (2.00)	Yes	-	-
ACAT1	c.890C>A	p.(Thr297Lys)	1 (2.00)	Yes	0	3.981e-06
ACAT1	c.928G>C	p.(Ala310Pro)	1 (2.00)	Yes	-	-
ACAT1	c.1006-1G>A	-	1 (2.00)	Yes	-	-
ACAT1	c.1119dup	p.(Val374SerfsTer86)	1 (2.00)	Yes	-	-
ACAT1	c.1154A>T	p.(His385Leu)	1 (2.00)	Yes	-	-
ACAT1	c.1163G>T	p.(Gly388Val)	1 (2.00)	Yes	-	-
ACAT1	Ex.6-12 del	-	1 (2.00)	No	-	-
ASS1	c.1087C>T	p.(Arg363Trp)	5 (10.42)	Yes	0	3.197e-05
ASS1	c.380G>A	p.(Arg127Gln)	3 (6.25)	Yes	0	3.977e-06
ASS1	c.431C>G	p.(Pro144Arg)	3 (6.25)	Yes	-	-
ASS1	c.1168G>A	p.(Gly390Arg)	3 (6.25)	Yes	0	0.0003049
ASS1	c.236C>T	p.(Ser79Phe)	2 (4.17)	Yes	-	-
ASS1	c.422T>G	p.(Val141Gly)	2 (4.17)	Yes	-	-
ASS1	c.577G>A	p.(Gly193Arg)	2 (4.17)	Yes	-	-
ASS1	c.773+4A>C	-	2 (4.17)	Yes	-	-
ASS1	c.794G>A	p.(Arg265His)	2 (4.17)	Yes	-	-
ASS1	c.970G>A	p.(Gly324Ser)	2 (4.17)	Yes	5.437e-05	3.583e-05
ASS1	c.19G>A	p.(Val7Met)	1 (2.08)	Yes	0	4.376e-05
ASS1	c.53C>T	p.(Ser18Leu)	1 (2.08)	Yes	5.438e-05	1.194e-05
ASS1	c.174+1G>A	-	1 (2.08)	Yes	-	-
ASS1	c.256C>T	p.(Arg86Cys)	1 (2.08)	Yes	0	4.384e-05
ASS1	c.421-99C>T	-	1 (2.08)	No	-	-
ASS1	c.470G>A	p.(Arg157His)	1 (2.08)	Yes	0.0001002	8.137e-05
ASS1	c.558G>T	p.(Met186Ile)	1 (2.08)	No	-	-
ASS1	c.689G>C	p.(Gly230Ala)	1 (2.08)	Yes	-	-
ASS1	c.773+1G>A	-	1 (2.08)	Yes	-	-
ASS1	c.790G>A	p.(Gly264Ser)	1 (2.08)	No	-	-
ASS1	c.793C>T	p.(Arg265Cys)	1 (2.08)	Yes	0	7.957e-06
ASS1	c.815G>A	p.(Arg272His )	1 (2.08)	Yes	0	7.961e-06
ASS1	c.847G>A	p.(Glu283Lys)	1 (2.08)	Yes	0	2.123e-05
ASS1	c.851C>T	p.(Thr284Ile)	1 (2.08)	Yes	0	3.195e-05
ASS1	c.910C>T	p.(Arg304Trp)	1 (2.08)	Yes	5.012e-05	3.183e-05
ASS1	c.951del	p.(Phe317LeufsTer59)	1 (2.08)	Yes	5.437e-05	3.977e-06
ASS1	c.1004G>A	p.(Arg335His)	1 (2.08)	Yes	0.0001002	4.955e-05
ASS1	c.1009T>C	p.(Cys337Arg)	1 (2.08)	Yes	-	-
ASS1	c.1128_1134delinsG	p.(Ser376_Asn378delinsArg)	1 (2.08)	Yes	-	-
ASS1	c.1194-2A>G	-	1 (2.08)	No	-	-
ASS1	Ex.3 del	-	1 (2.08)	No	-	-
BCKDHA	c.117dup	p.(Arg40GlnfsTer11)	3 (5.17)	Yes	0	2.392e-05
BCKDHA	c.647C>T	p.(Ala216Val)	3 (5.17)	Yes	0	2.416e-05
BCKDHA	c.178G>T	p.(Glu60Ter)	2 (3.45)	Yes	-	-
BCKDHA	c.308T>C	p.(Leu103Pro)	2 (3.45)	Yes	-	-
BCKDHA	c.562G>T	p.(Gly188Trp)	2 (3.45)	Yes	-	-
BCKDHA	c.659C>T	p.(Ala220Val)	2 (3.45)	Yes	5.445e-05	8e-06
BCKDHA	c.757G>A	p.(Ala253Thr)	2 (3.45)	Yes	5.013e-05	7.072e-06
BCKDHA	c.841G>C	p.(Gly281Arg)	2 (3.45)	No	-	-
BCKDHA	c.977T>C	p.(Ile326Thr)	2 (3.45)	Yes	-	-
BCKDHA	c.55C>T	p.(Gln19Ter)	1 (1.72)	Yes	-	-
BCKDHA	c.108+4A>G	-	1 (1.72)	Yes	-	-
BCKDHA	c.349C>T	p.(Arg117Cys)	1 (1.72)	Yes	0	5.658e-05
BCKDHA	c.392A>G	p.(Tyr131Cys)	1 (1.72)	Yes	-	-
BCKDHA	c.475C>T	p.(Arg159Trp)	1 (1.72)	Yes	0	3.996e-06
BCKDHA	c.491T>C	p.(Leu164Pro)	1 (1.72)	Yes	-	-
BCKDHA	c.539G>A	p.(Gly180Asp)	1 (1.72)	Yes	-	-
BCKDHA	c.565C>T	p.(Arg189Cys)	1 (1.72)	Yes	0	1.061e-05
BCKDHA	c.712G>A	p.(Glu238Lys)	1 (1.72)	No	5.437e-05	7.96e-06
BCKDHA	c.740A>G	p.(His247Arg)	1 (1.72)	Yes	-	-
BCKDHA	c.794G>A	p.(Arg265Gln)	1 (1.72)	Yes	-	-
BCKDHA	c.794G>C	p.(Arg265Pro)	1 (1.72)	Yes	-	-
BCKDHA	c.808G>A	p.(Ala270Thr)	1 (1.72)	Yes	0	3.977e-06
BCKDHA	c.853+1del	-	1 (1.72)	No	-	-
BCKDHA	c.859C>G	p.(Arg287Gly)	1 (1.72)	Yes	5.013e-05	1.061e-05
BCKDHA	c.863G>A	p.(Gly288Asp)	1 (1.72)	Yes	-	-
BCKDHA	c.868G>A	p.(Gly290Arg)	1 (1.72)	Yes	0	1.193e-05
BCKDHA	c.889C>T	p.(Arg297Cys)	1 (1.72)	Yes	0	1.988e-05
BCKDHA	c.940C>T	p.(Arg314Ter)	1 (1.72)	Yes	0	3.98e-06
BCKDHA	c.992dup	p.(Tyr331Ter)	1 (1.72)	Yes	-	-
BCKDHA	c.1000G>T	p.(Gly334Trp)	1 (1.72)	No	-	-
BCKDHA	c.1214_1219dup	p.(Pro405_Asn406dup)	1 (1.72)	No	-	-
BCKDHA	c.1227_1229del	p.(Phe409_Ser410delinsLeu)	1 (1.72)	Yes	-	-
BCKDHA	c.1234G>A	p.(Val412Met)	1 (1.72)	Yes	0	3.186e-05
BCKDHA	c.1250C>T	p.(Ala417Val)	1 (1.72)	No	-	-
BCKDHA	c.1270dup	p.(Gln424ProfsTer22)	1 (1.72)	Yes	-	-
BCKDHA	c.1279C>G	p.(Leu427Val)	1 (1.72)	Yes	-	-
BCKDHA	c.1282_1293del	p.(Ala428_Leu431del)	1 (1.72)	Yes	-	-
BCKDHA	Ex.1-9 del	-	1 (1.72)	Yes	-	-
BCKDHA	Ex.2-4 dup	-	1 (1.72)	Yes	-	-
BCKDHA	Ex.6-8 del	-	1 (1.72)	Yes	-	-
BCKDHB	c.331C>T	p.(Arg111Ter)	5 (5.32)	Yes	5.44e-05	7.968e-06
BCKDHB	c.550del	p.(Ser184ProfsTer46)	5 (5.32)	Yes	-	-
BCKDHB	c.853C>T	p.(Arg285Ter)	5 (5.32)	Yes	5.446e-05	4.387e-05
BCKDHB	c.93_103dup	p.(Phe35TrpfsTer41)	3 (3.19)	Yes	-	-
BCKDHB	c.508C>T	p.(Arg170Cys)	3 (3.19)	Yes	0	7.954e-06
BCKDHB	c.523T>C	p.(Phe175Leu)	3 (3.19)	Yes	-	-
BCKDHB	c.659del	p.(Gln220ArgfsTer10)	3 (3.19)	Yes	-	-
BCKDHB	c.1028del	p.(Ser343LeufsTer9)	3 (3.19)	Yes	-	-
BCKDHB	c.93_103del	p.(Ala32PhefsTer48)	2 (2.13)	Yes	0	1.008e-05
BCKDHB	c.230T>C	p.(Val77Ala)	2 (2.13)	Yes	-	-
BCKDHB	c.254T>C	p.(Leu85Ser)	2 (2.13)	No	0	3.982e-06
BCKDHB	c.275-2A>G	-	2 (2.13)	Yes	-	-
BCKDHB	c.383G>A	p.(Gly128Glu)	2 (2.13)	Yes	-	-
BCKDHB	c.391G>A	p.(Gly131Arg)	2 (2.13)	Yes	-	-
BCKDHB	c.410C>T	p.(Ala137Val)	2 (2.13)	Yes	-	1.77e-05
BCKDHB	c.478-2A>C	-	2 (2.13)	Yes	-	-
BCKDHB	c.503G>A	p.(Arg168His)	2 (2.13)	Yes	-	-
BCKDHB	c.517G>T	p.(Asp173Tyr)	2 (2.13)	Yes	-	-
BCKDHB	c.767A>G	p.(Tyr256Cys)	2 (2.13)	Yes	-	3.984e-06
BCKDHB	c.818C>T	p.(Thr273Ile)	2 (2.13)	Yes	0.0002179	1.594e-05
BCKDHB	c.1006G>A	p.(Gly336Ser)	2 (2.13)	Yes	5.443e-05	3.985e-06
BCKDHB	c.1037A>G	p.(Gln346Arg)	2 (2.13)	Yes	-	-
BCKDHB	c.1046G>A	p.(Cys349Tyr)	2 (2.13)	Yes	-	-
BCKDHB	c.2T>C	p.(Met1?)	1 (1.06)	Yes	-	-
BCKDHB	c.284G>C	p.(Gly95Ala)	1 (1.06)	Yes	-	-
BCKDHB	c.301G>A	p.(Gly101Ser)	1 (1.06)	Yes	-	-
BCKDHB	c.304G>A	p.(Gly102Arg)	1 (1.06)	Yes	-	-
BCKDHB	c.431T>C	p.(Ile144Thr)	1 (1.06)	No	-	-
BCKDHB	c.478_552del	-	1 (1.06)	No	-	-
BCKDHB	c.478-23_554del	-	1 (1.06)	Yes	-	-
BCKDHB	c.482T>G	p.(Val161Gly)	1 (1.06)	Yes	-	-
BCKDHB	c.490G>A	p.(Ala164Thr)	1 (1.06)	Yes	-	-
BCKDHB	c.506A>G	p.(Tyr169Cys)	1 (1.06)	Yes	5.014e-05	1.061e-05
BCKDHB	c.509G>A	p.(Arg170His)	1 (1.06)	Yes	0	3.536e-05
BCKDHB	c.511T>C	p.(Ser171Pro)	1 (1.06)	No	-	-
BCKDHB	c.547C>T	p.(Arg183Trp)	1 (1.06)	Yes	0	3.183e-05
BCKDHB	c.580C>T	p.(Leu194Phe)	1 (1.06)	Yes	-	-
BCKDHB	c.581T>G	p.(Leu194Arg)	1 (1.06)	Yes	-	-
BCKDHB	c.593A>T	p.(Gln198Leu)	1 (1.06)	Yes	-	-
BCKDHB	c.597T>G	p.(Ser199Arg)	1 (1.06)	Yes	-	-
BCKDHB	c.665A>C	p.(Lys222Thr)	1 (1.06)	No	-	-
BCKDHB	c.701C>T	p.(Pro234Leu)	1 (1.06)	No	-	-
BCKDHB	c.705del	p.(Cys235Ter)	1 (1.06)	Yes	-	-
BCKDHB	c.715_716delinsTT	p.(Glu239Leu)	1 (1.06)	Yes	-	-
BCKDHB	c.768C>G	p.(Tyr256Ter)	1 (1.06)	Yes	-	-
BCKDHB	c.951+1G>T	-	1 (1.06)	Yes	-	-
BCKDHB	c.956_957del	p.(Val319AspfsTer45)	1 (1.06)	No	-	-
BCKDHB	c.988G>A	p.(Glu330Lys)	1 (1.06)	Yes	-	3.985e-06
BCKDHB	c.991G>A	p.(Ala331Thr)	1 (1.06)	Yes	-	-
BCKDHB	c.1039-3C>A	-	1 (1.06)	No	-	-
BCKDHB	c.1076G>A	p.(Arg359Lys)	1 (1.06)	Yes	-	-
BCKDHB	c.1159C>T	p.(Arg387Ter)	1 (1.06)	Yes	0.0003806	3.581e-05
BCKDHB	Entire gene del	-	1 (1.06)	Yes	-	-
BCKDHB	Ex.1-7 del	-	1 (1.06)	Yes	-	-
BTD	c.1433dup	p.(Leu478PhefsTer13)	6 (13.04)	Yes	5.437e-05	3.978e-06
BTD	c.577del	p.(His193ThrfsTer51)	5 (10.87)	Yes	5.437e-05	7.953e-06
BTD	c.1324del	p.(Arg442GlyfsTer39)	4 (8.70)	Yes	0.0001087	7.955e-06
BTD	c.175C>T	p.(Arg59Cys)	3 (6.52)	Yes	0	3.978e-06
BTD	c.1190_1191delinsAG	p.(Val397Glu)	3 (6.52)	Yes	-	-
BTD	c.38_44delinsTCC	p.(Cys13PhefsTer36)	2 (4.35)	Yes	-	-
BTD	c.434dup	p.(Asp146ArgfsTer16)	2 (4.35)	Yes	-	-
BTD	c.1211G>C	p.(Cys404Ser)	2 (4.35)	Yes	-	-
BTD	c.1246G>A	p.(Glu416Lys)	2 (4.35)	Yes	0.000451	3.182e-05
BTD	c.250-1G>C	-	1 (2.17)	Yes	-	-
BTD	c.335T>G	p.(Met112Arg)	1 (2.17)	Yes	-	-
BTD	c.360G>A	p.(Trp120Ter)	1 (2.17)	Yes	5.442e-05	3.978e-06
BTD	c.400-1G>A	-	1 (2.17)	Yes	-	-
BTD	c.404T>C	p.(Leu135Pro)	1 (2.17)	Yes	-	-
BTD	c.584T>A	p.(Leu195His)	1 (2.17)	Yes	-	-
BTD	c.868G>A	p.(Val290Ile)	1 (2.17)	No	-	-
BTD	c.878dup	p.(His294ThrfsTer11)	1 (2.17)	Yes	-	-
BTD	c.1097G>A	p.(Trp366Ter)	1 (2.17)	Yes	-	-
BTD	c.1224C>A	p.(Tyr408Ter)	1 (2.17)	Yes	0	3.978e-06
BTD	c.1301A>G	p.(Tyr434Cys)	1 (2.17)	Yes	0	0.0002625
BTD	c.1309G>A	p.(Val437Met)	1 (2.17)	Yes	0	3.977e-06
BTD	c.1322T>A	p.(Val441Asp)	1 (2.17)	Yes	-	-
BTD	c.1338dup	p.(Gly447TrpfsTer17)	1 (2.17)	Yes	-	-
BTD	c.1352G>A	p.(Cys451Tyr)	1 (2.17)	Yes	-	-
BTD	c.1397T>A	p.(Leu466Gln)	1 (2.17)	Yes	-	-
BTD	c.1553G>A	p.(Arg518His)	1 (2.17)	Yes	0	4.162e-06
CPS1	c.1145C>T	p.(Pro382Leu)	4 (8.7)	Yes	5.025e-05	3.544e-05
CPS1	c.3443T>A	p.(Met1148Lys)	3 (6.52)	Yes	-	-
CPS1	c.1631C>T	p.(Thr544Met)	2 (4.35)	Yes	0	7.984e-06
CPS1	c.2339G>A	p.(Arg780His)	2 (4.35)	Yes	0	1.595e-05
CPS1	c.2407C>G	p.(Arg803Gly)	2 (4.35)	Yes	0.0004018	3.188e-05
CPS1	c.173G>T	p.(Gly58Val)	1 (2.17)	Yes	-	-
CPS1	c.305G > A	p.(Gly102Glu)	1 (2.17)	Yes	-	-
CPS1	c.478G>A	p.(Ala160Thr)	1 (2.17)	Yes	-	-
CPS1	c.622-3C>G	-	1 (2.17)	Yes	-	-
CPS1	c.713G>C	p.(Arg238Pro)	1 (2.17)	Yes	-	-
CPS1	c.796G>A	p.(Gly266Arg)	1 (2.17)	Yes	-	-
CPS1	c.840G>C	p.(Lys280Asn)	1 (2.17)	No	-	-
CPS1	c.1136A>T	p.(Glu379Val)	1 (2.17)	Yes	5.442e-05	3.985e-06
CPS1	c.1679del	p.(Lys560ArgfsTer15)	1 (2.17)	No	-	-
CPS1	c.1760G>A	p.(Arg587His)	1 (2.17)	Yes	-	-
CPS1	c.1799G>A	p.(Cys600Tyr)	1 (2.17)	Yes	-	-
CPS1	c.1958T>G	p.(Val653Gly)	1 (2.17)	Yes	-	-
CPS1	c.1981G>T	p.(Gly661Cys)	1 (2.17)	Yes	-	-
CPS1	c.2161C>T	p.(Arg721Ter)	1 (2.17)	Yes	0	3.996e-06
CPS1	c.2162G>A	p.(Arg721Gln)	1 (2.17)	Yes	0	1.598e-05
CPS1	c.2429A>C	p.(Gln810Pro)	1 (2.17)	Yes	-	-
CPS1	c.2440C>T	p.(Arg814Trp)	1 (2.17)	Yes	0	3.984e-06
CPS1	c.2537C>T	p.(Pro846Leu)	1 (2.17)	Yes	5.44e-05	3.987e-06
CPS1	c.2866_2870del	p.(Asn956SerfsTer11)	1 (2.17)	Yes	-	-
CPS1	c.2876A>G	p.(Tyr959Cys)	1 (2.17)	Yes	0	7.966e-06
CPS1	c.2896G>T	p.(Glu966Ter)	1 (2.17)	Yes	-	-
CPS1	c.2938G>A	p.(Gly980Ser)	1 (2.17)	Yes	-	-
CPS1	c.3520C>T	p.(Arg1174Ter)	1 (2.17)	Yes	0	3.977e-06
CPS1	c.3538G >A	p.(Ala1180Thr)	1 (2.17)	Yes	0.0003262	4.772e-05
CPS1	c.3572C>A	p.(Ala1191Asp)	1 (2.17)	Yes	-	-
CPS1	c.3734T>A	p.(Leu1245His)	1 (2.17)	Yes	-	-
CPS1	c.3764A>G	p.(Glu1255Gly)	1 (2.17)	No	-	-
CPS1	c.3784C>T	p.(Arg1262Ter)	1 (2.17)	Yes	0	3.978e-06
CPS1	c.3793C>T	p.(Pro1265Ser)	1 (2.17)	Yes	0.000641	3.185e-05
CPS1	c.3875A>G	p.(His1292Arg)	1 (2.17)	Yes	-	3.977e-06
CPS1	c.3945G>A	p.(Trp1315Ter)	1 (2.17)	Yes	-	-
CPS1	c.3949C>T	p.(Arg1317Trp)	1 (2.17)	Yes	5.437e-05	3.979e-06
CPS1	c.4088_4099del	p.(Leu1363_Ile1366del)	1 (2.17)	Yes	0.0001002	7.072e-06
GCDH	c.1244-2A>C	-	51 (26.84)	Yes	0.001303	9.199e-05
GCDH	c.532G>A	p.(Gly178Arg)	7 (3.68)	Yes	5.437e-05	1.194e-05
GCDH	c.1064G>A	p.(Arg355His)	5 (2.63)	Yes	5.442e-05	1.597e-05
GCDH	c.533G>A	p.(Gly178Glu)	5 (2.63)	Yes	-	-
GCDH	c.148T>C	p.(Trp50Arg)	4 (2.11)	Yes	-	-
GCDH	c.406G>T	p.(Gly136Cys)	4 (2.11)	Yes	-	-
GCDH	c.892G>A	p.(Ala298Thr)	4 (2.11)	Yes	0.0001003	2.129e-05
GCDH	c.1147C>T	p.(Arg383Cys)	4 (2.11)	Yes	0	1.768e-05
GCDH	c.1204C>T	p.(Arg402Trp)	4 (2.11)	Yes	0	0.0003149
GCDH	c.1207C>T	p.(His403Tyr)	4 (2.11)	Yes	-	-
GCDH	c.1261G>A	p.(Ala421Thr)	4 (2.11)	Yes	0.0001503	0.0002193
GCDH	c.109_110del	p.(Gln37GlufsTer5)	3 (1.58)	Yes	-	-
GCDH	c.263G>A	p.(Arg88His)	3 (1.58)	Yes	-	-
GCDH	c.395G>A	p.(Arg132Gln)	3 (1.58)	Yes	-	-
GCDH	c.413G>A	p.(Arg138Lys)	3 (1.58)	Yes	-	-
GCDH	c.416C>G	p.(Ser139Trp)	3 (1.58)	Yes	-	-
GCDH	c.1205G>A	p.(Arg402Gln)	3 (1.58)	Yes	0	3.98e-06
GCDH	c.271+1G>A	-	2 (1.05)	Yes	-	-
GCDH	c.383G>C	p.(Arg128Pro)	2 (1.05)	No	-	-
GCDH	c.416C>T	p.(Ser139Leu)	2 (1.05)	Yes	0	1.768e-05
GCDH	c.482G>A	p.(Arg161Gln)	2 (1.05)	Yes	0	3.536e-05
GCDH	c.655G>A	p.(Ala219Thr)	2 (1.05)	Yes	-	-
GCDH	c.769C>T	p.(Arg257Trp)	2 (1.05)	Yes	0	1.99e-05
GCDH	c.877del	p.(Ala293ProfsTer39)	2 (1.05)	Yes	-	-
GCDH	c.914C>T	p.(Ser305Leu)	2 (1.05)	Yes	5.443e-05	3.994e-06
GCDH	c.1060G>A	p.(Gly354Ser)	2 (1.05)	Yes	-	3.991e-06
GCDH	c.1063C>T	p.(Arg355Cys)	2 (1.05)	Yes	0.0002007	3.193e-05
GCDH	c.1133C>T	p.(Ala378Val)	2 (1.05)	Yes	-	-
GCDH	c.1156C>T	p.(Arg386Ter)	2 (1.05)	Yes	0	1.061e-05
GCDH	c.1169G>C	p.(Gly390Ala)	2 (1.05)	Yes	-	-
GCDH	c.146_149del	p.(Asp49GlyfsTer11)	1 (0.53)	Yes	-	-
GCDH	c.158C>G	p.(Pro53Arg)	1 (0.53)	Yes	-	-
GCDH	c.191A>C	p.(Glu64Ala)	1 (0.53)	Yes	-	-
GCDH	c.245G>C	p.(Arg82Pro)	1 (0.53)	Yes	-	-
GCDH	c.261_506-433delinsata	-	1 (0.53)	No	-	-
GCDH	c.300G>A	p.(Met100Ile)	1 (0.53)	Yes	0.0002175	1.591e-05
GCDH	c.334G>T	-(splicing)	1 (0.53)	Yes	-	-
GCDH	c.339del	p.(Tyr113Ter)	1 (0.53)	Yes	-	-
GCDH	c.371G>A	p.(Gly124Glu)	1 (0.53)	Yes	-	-
GCDH	c.382C>T	p.(Arg128Ter)	1 (0.53)	Yes	0	3.977e-06
GCDH	c.383G>A	p.(Arg128Gln)	1 (0.53)	Yes	5.437e-05	2.386e-05
GCDH	c.411C>G	p.(Tyr137Ter)	1 (0.53)	Yes	-	-
GCDH	c.420_429del	p.(Met141SerfsTer80)	1 (0.53)	Yes	-	-
GCDH	c.442G>A	p.(Val148Ile)	1 (0.53)	Yes	-	-
GCDH	c.508A>G	p.(Lys170Glu)	1 (0.53)	Yes	-	-
GCDH	c.553G>A	p.(Gly185Arg)	1 (0.53)	Yes	0	1.989e-05
GCDH	c.554G>A	p.(Gly185Glu)	1 (0.53)	Yes	-	-
GCDH	c.584C>A	p.(Ala195Asp)	1 (0.53)	No	-	-
GCDH	c.636-4_639del	-	1 (0.53)	Yes	5.437e-05	3.979e-06
GCDH	c.640A>G	p.(Thr214Ala)	1 (0.53)	Yes	-	-
GCDH	c.650C>T	p.(Pro217Leu)	1 (0.53)	Yes	-	-
GCDH	c.655G>A	p.(Ala219Thr)	1 (0.53)	Yes	-	-
GCDH	c.670G>A	p.(Val224Met)	1 (0.53)	No	-	-
GCDH	c.713T>C	p.(Leu238Pro)	1 (0.53)	Yes	-	-
GCDH	c.797T>C	p.(Met266Thr)	1 (0.53)	Yes	0	3.982e-06
GCDH	c.873C>A	p.(Asn291Lys)	1 (0.53)	Yes	0.000641	3.186e-05
GCDH	c.873del	p.(Asn291LysfsTer41)	1 (0.53)	Yes	-	-
GCDH	c.877G>A	p.(Ala293Thr)	1 (0.53)	Yes	0	6.386e-05
GCDH	c.881G>A	p.(Arg294Gln)	1 (0.53)	Yes	0	1.773e-05
GCDH	c.901G>A	p.(Val301Met)	1 (0.53)	Yes	0	1.064e-05
GCDH	c.937C>T	p.(Arg313Trp)	1 (0.53)	Yes	0	8e-06
GCDH	c.938G>A	p.(Arg313Gln)	1 (0.53)	Yes	0.0001004	2.843e-05
GCDH	c.979G>A	p.(Ala327Thr)	1 (0.53)	Yes	-	-
GCDH	c.1064G>A	p.(Arg355His)	1 (0.53)	Yes	5.442e-05	1.597e-05
GCDH	c.1016T>C	p.(Met339Thr)	1 (0.53)	Yes	-	-
GCDH	c.1045G>A	p.(Ala349Thr)	1 (0.53)	Yes	0	3.189e-05
GCDH	c.1060G>T	p.(Gly354Cys)	1 (0.53)	Yes	-	-
GCDH	c.1156C>G	p.(Arg386Gly)	1 (0.53)	Yes	0.0002175	1.591e-05
GCDH	c.1157G>A	p.(Arg386Gln)	1 (0.53)	Yes	0	1.061e-05
GCDH	c.1169G>A	p.(Gly390Glu)	1 (0.53)	Yes	-	-
GCDH	c.1172_1173insT	p.(Asn392GlufsTer5)	1 (0.53)	Yes	-	-
GCDH	c.1173dup	p.(Asn392GlufsTer5)	1 (0.53)	Yes	-	-
GCDH	c.1186G>C	p.(Asp396His)	1 (0.53)	Yes	-	-
GCDH	c.1235C>A	p.(Thr412Asn)	1 (0.53)	Yes	-	-
GCDH	c.1240G>A	p.(Glu414Lys)	1 (0.53)	Yes	0	4.973e-05
GCDH	c.1244-11A>G	-	1 (0.53)	Yes	-	-
GCDH	c.1282_1283ins71	-	1 (0.53)	No	-	-
HLCS	c.1522C>T	p.(Arg508Trp)	31 (45.59)	Yes	0.0002718	2.785e-05
HLCS	c.1088T>A	p.(Val363Asp)	10 (14.71)	Yes	0.0001631	1.591e-05
HLCS	c.782del	p.(Gly261ValfsTer20)	3 (4.41)	Yes	0.0002507	1.77e-05
HLCS	c.1544G>A	p.(Ser515Asn)	3 (4.41)	Yes	0.0001002	1.061e-05
HLCS	c.1648G>A	p.(Val550Met)	2 (2.94)	Yes	0	3.976e-06
HLCS	c.1900G>A	p.(Asp634Asn)	2 (2.94)	Yes	0	1.767e-05
HLCS	c.1994G>C	p.(Arg665Pro)	2 (2.94)	Yes	-	-
HLCS	c.286del	p.(Val96LeufsTer162)	1 (1.47)	Yes	-	-
HLCS	c.835G>T	p.(Glu279Ter)	1 (1.47)	No	-	-
HLCS	c.947T>C	p.(Ile316Thr)	1 (1.47)	Yes	-	-
HLCS	c.1006_1007del	p.(Glu336ThrfsTer15)	1 (1.47)	Yes	-	-
HLCS	c.1080A>C	p.(Arg360Ser)	1 (1.47)	Yes	5.437e-05	3.977e-06
HLCS	c.1169C>G	p.(Ser390Ter)	1 (1.47)	No	-	-
HLCS	c.1367A>G	p.(Tyr456Cys)	1 (1.47)	Yes	0	2.386e-05
HLCS	c.1484T>G	p.(Leu495Ter)	1 (1.47)	No	-	-
HLCS	c.1558G>A	p.(Ala520Thr)	1 (1.47)	No	-	-
HLCS	c.1711G>A	p.(Asp571Asn)	1 (1.47)	Yes	5.012e-05	4.242e-05
HLCS	c.1796_1814del	p.(Gly599ValfsTer24)	1 (1.47)	No	-	-
HLCS	c.1993C>T	p.(Arg665Ter)	1 (1.47)	Yes	5.437e-05	2.783e-05
HLCS	c.2010-1G>A	-	1 (1.47)	Yes	0.0001093	8.072e-06
IVD	c.1199A>G	p.(Tyr400Cys)	17 (17.00)	Yes	0.0002506	1.768e-05
IVD	c.149G>A	p.(Arg50His)	8 (8.00)	Yes	5.437e-05	2.784e-05
IVD	c.205G>A	p.(Asp69Asn)	4 (4.00)	Yes	5.437e-05	2.386e-05
IVD	c.467G>C	p.(Gly156Ala)	4 (4.00)	Yes	-	-
IVD	c.631A>G	p.(Thr211Ala)	4 (4.00)	Yes	0.0002175	1.591e-05
IVD	c.350G>A	p.(Arg117Gln)	3 (3.00)	Yes	5.437e-05	3.977e-06
IVD	c.1186G>C	p.(Asp396His)	3 (3.00)	Yes	-	-
IVD	c.125T>G	p.(Leu42Arg)	2 (2.00)	Yes	-	-
IVD	c.136C>T	p.(Gln46Ter)	2 (2.00)	Yes	-	-
IVD	c.349C>T	p.(Arg117Ter)	2 (2.00)	Yes	0	1.193e-05
IVD	c.457-2A>G	-	2 (2.00)	Yes	0.0001087	7.952e-06
IVD	c.1006T>C	p.(Cys336Arg)	2 (2.00)	No	-	-
IVD	c.1007G>A	p.(Cys336Tyr)	2 (2.00)	Yes	-	-
IVD	c.1174C>T	p.(Arg392Cys)	2 (2.00)	Yes	0	3.979e-06
IVD	c.1184G>A	p.(Arg395Gln)	2 (2.00)	Yes	-	-
IVD	c.30G>A	p.(Trp10Ter)	1 (1.00)	Yes	-	-
IVD	c.148C>T	p.(Arg50Cys)	1 (1.00)	Yes	0	1.414e-05
IVD	c.205G>T	p.(Asp69Tyr)	1 (1.00)	No	-	-
IVD	c.232C>T	p.(Arg78Ter)	1 (1.00)	Yes	0	7.953e-06
IVD	c.233G>A	p.(Arg78Gln)	1 (1.00)	Yes	0.0003262	3.977e-05
IVD	c.293A>G	p.(Tyr98Cys)	1 (1.00)	No	-	-
IVD	c.331G>C	p.(Val111Leu)	1 (1.00)	No	-	-
IVD	c.347C>T	p.(Ser116Phe)	1 (1.00)	Yes	-	-
IVD	c.386A>G	p.(His129Arg)	1 (1.00)	Yes	-	-
IVD	c.415C>T	p.(Arg139Cys)	1 (1.00)	Yes	-	5.303e-05
IVD	c.449T>C	p.(Leu150Pro)	1 (1.00)	Yes	-	-
IVD	c.457-1G>T	-	1 (1.00)	Yes	-	-
IVD	c.457-3_457-2delinsGG	-	1 (1.00)	Yes	-	-
IVD	c.478G>A	p.(Gly160Arg)	1 (1.00)	No	0	3.976e-06
IVD	c.490A>G	p.(Met164Val)	1 (1.00)	Yes	5.012e-05	0.0001273
IVD	c.539C>T	p.(Ala180Val)	1 (1.00)	Yes	0.0001002	3.889e-05
IVD	c.588C>G	p.(Ile196Met)	1 (1.00)	Yes	-	-
IVD	c.602A>G	p.(Asp201Gly)	1 (1.00)	No	-	-
IVD	c.658C>T	p.(Arg220Trp)	1 (1.00)	No	5.437e-05	3.977e-06
IVD	c.667dup	p.(Thr223AsnfsTer13)	1 (1.00)	Yes	-	-
IVD	c.731G>A	p.(Gly244Glu)	1 (1.00)	Yes	0	3.187e-05
IVD	c.748A>G	p.(Thr250Ala)	1 (1.00)	No	-	-
IVD	c.823G>C	p.(Val275Leu)	1 (1.00)	Yes	0.000451	3.183e-05
IVD	c.868G>T	p.(Gly290Trp)	1 (1.00)	No	-	-
IVD	c.1010G>A	p.(Arg337Gln)	1 (1.00)	Yes	0	1.989e-05
IVD	c.1030G>A	p.(Ala344Thr)	1 (1.00)	Yes	0	1.591e-05
IVD	c.1042G>A	p.(Asp348Asn)	1 (1.00)	No	0	3.978e-06
IVD	c.1067A>G	p.(Asp356Gly)	1 (1.00)	Yes	-	-
IVD	c.1123G>A	p.(Gly375Ser)	1 (1.00)	Yes	0	1.591e-05
IVD	c.1138+5G>A	-	1 (1.00)	No	-	-
IVD	c.1174C>G	p.(Arg392Gly)	1 (1.00)	Yes	-	-
IVD	c.1175G>T	p.(Arg392Leu)	1 (1.00)	No	-	-
IVD	c.1180_1181del	p.(Leu394SerfsTer7)	1 (1.00)	No	-	-
IVD	c.1206A>G	p.(Ile402Met)	1 (1.00)	No	-	-
IVD	c.1223A>C	p.(Glu408Ala)	1 (1.00)	No	-	-
IVD	Ex.12 del	-	1 (1.00)	Yes	-	-
PCCA	c.2002G>A	p.(Gly668Arg)	12 (17.65)	Yes	0.0001087	1.193e-05
PCCA	c.229C>T	p.(Arg77Trp)	6 (8.82)	Yes	5.45e-05	1.997e-05
PCCA	c.1288C>T	p.(Arg430Ter)	4 (5.88)	Yes	5.017e-05	7.102e-06
PCCA	c.1118T>A	p.(Met373Lys)	3 (4.41)	Yes	0	3.978e-06
PCCA	c.1102G>C	p.(Asp368His)	2 (2.94)	Yes	-	-
PCCA	c.1426C>T	p.(Arg476Ter)	2 (2.94)	Yes	0	3.979e-06
PCCA	c.59G>A	p.(Trp20Ter)	1 (1.47)	Yes	-	-
PCCA	c.130_131insAT	p.(Cys44TyrfsTer3)	1 (1.47)	Yes	-	-
PCCA	c.131delinsATT	p.(Cys44TyrfsTer3)	1 (1.47)	Yes	-	-
PCCA	c.131G>T	p.(Cys44Phe)	1 (1.47)	Yes	-	-
PCCA	c.183+1G>C	-	1 (1.47)	No	-	-
PCCA	c.216del	p.(Glu73LysfsTer31)	1 (1.47)	Yes	-	-
PCCA	c.231+1G>A	-	1 (1.47)	No	-	-
PCCA	c.245G>A	p.(Cys82Tyr)	1 (1.47)	Yes	-	-
PCCA	c.304_317delinsGAGGA	p.(His102_Ala106delinsGluGlu)	1 (1.47)	No	-	-
PCCA	c.305del	p.(His102LeufsTer2)	1 (1.47)	Yes	-	-
PCCA	c.308T>G	p.(Val103Gly)	1 (1.47)	Yes	-	-
PCCA	c.446del	p.(Asn149ThrfsTer35)	1 (1.47)	Yes	5.44e-05	3.982e-06
PCCA	c.596T>A	p.(Val199Asp)	1 (1.47)	No	-	-
PCCA	c.638-1G>C	-	1 (1.47)	No	-	-
PCCA	c.688C>T	p.(Arg230Cys)	1 (1.47)	Yes	0.0001003	1.416e-05
PCCA	c.717-2A>G	-	1 (1.47)	Yes	-	-
PCCA	c.773_819+47delinsAA	-	1 (1.47)	Yes	-	-
PCCA	c.802C>T	p.(Arg268Cys)	1 (1.47)	Yes	0	3.211e-05
PCCA	c.827del	p.(Gly276ValfsTer46)	1 (1.47)	Yes	-	-
PCCA	c.937C>T	p.(Arg313Ter)	1 (1.47)	Yes	0	3.538e-05
PCCA	c.1079T>G	p.(Val360Gly)	1 (1.47)	Yes	-	-
PCCA	c.1209+2T>G	-	1 (1.47)	No	-	-
PCCA	c.1262A>C	p.(Gln421Pro)	1 (1.47)	Yes	-	-
PCCA	c.1353+5_1353+9del	-	1 (1.47)	Yes	0.0001089	1.597e-05
PCCA	c.1746+3G>C	-	1 (1.47)	Yes	-	-
PCCA	c.1746G>C	-(splicing)	1 (1.47)	Yes	0	7.966e-06
PCCA	c.1845+1G>A	-	1 (1.47)	Yes	-	-
PCCA	c.1863del	p.(Gly622ValfsTer4)	1 (1.47)	Yes	-	-
PCCA	c.2040G>A	p.(Ala680Ala)	1 (1.47)	Yes	0	1.596e-05
PCCA	Ex.3-4 del	-	1 (1.47)	Yes	-	-
PCCA	Ex.7-9 del	-	1 (1.47)	Yes	-	-
PCCB	c.1301C>T	p.(Ala434Val)	11 (13.41)	Yes	0.000351	2.476e-05
PCCB	c.838dup	p.(Leu280ProfsTer11)	10 (12.2)	Yes	-	-
PCCB	c.1087T>C	p.(Ser363Pro)	7 (8.54)	Yes	0.000435	3.181e-05
PCCB	c.167_179delinsC	p.(Asp56_Lys60delinsAla)	6 (7.32)	Yes	-	-
PCCB	c.1316A>G	p.(Tyr439Cys)	4 (4.88)	Yes	0.0001631	1.591e-05
PCCB	c.-4156_184-1585del	-	3 (3.66)	Yes	-	-
PCCB	c.184-2A>G	-	2 (2.44)	Yes	-	-
PCCB	c.331C>T	p.(Arg111Ter)	2 (2.44)	Yes	0	1.988e-05
PCCB	c.484G>A	p.(Gly162Arg)	2 (2.44)	Yes	0	5.828e-06
PCCB	c.733G>A	p.(Gly245Ser)	2 (2.44)	Yes	5.437e-05	1.592e-05
PCCB	c.1253C>T	p.(Ala418Val)	2 (2.44)	Yes	-	-
PCCB	c.1498+1G>A	-	2 (2.44)	Yes	-	-
PCCB	c.1534C>T	p.(Arg512Cys)	2 (2.44)	Yes	5.44e-05	7.96e-06
PCCB	c.1535G>A	p.(Arg512His)	2 (2.44)	Yes	0	7.96e-06
PCCB	Ex.1 del	-	2 (2.44)	Yes	-	-
PCCB	c.-10_183+10del	-	1 (1.22)	Yes	-	-
PCCB	c.132_134delinsAT	p.(Thr45SerfsTer20)	1 (1.22)	No	-	-
PCCB	c.146del	p.(Gly49GlufsTer16)	1 (1.22)	Yes	-	-
PCCB	c.359_360del	p.(Tyr120CysfsTer40)	1 (1.22)	Yes	-	-
PCCB	c.370C>T	p.(Gln124Ter)	1 (1.22)	No	-	-
PCCB	c.404_406del	p.(Gly135del)	1 (1.22)	No	-	-
PCCB	c.560_561delinsA	p.(Ser187Ter)	1 (1.22)	Yes	-	-
PCCB	c.580T>C	p.(Ser194Pro)	1 (1.22)	No	-	-
PCCB	c.601G>A	p.(Ala201Thr)	1 (1.22)	Yes	-	-
PCCB	c.634G>T	p.(Asp212Tyr)	1 (1.22)	No	-	-
PCCB	c.1098G>C	p.(Leu366Phe)	1 (1.22)	Yes	-	-
PCCB	c.1131dup	p.(Val378CysfsTer5)	1 (1.22)	Yes	-	-
PCCB	c.1228C>T	p.(Arg410Trp)	1 (1.22)	Yes	0	2.833e-05
PCCB	c.1283C>T	p.(Thr428Ile)	1 (1.22)	Yes	-	-
PCCB	c.1381G>C	p.(Ala461Pro)	1 (1.22)	No	-	-
PCCB	c.1398+1G>A	-	1 (1.22)	Yes	-	-
PCCB	c.1403C>T	p.(Ala468Val)	1 (1.22)	No	-	-
PCCB	c.1499-4_1499-3insAGAAGCA	-	1 (1.22)	No	-	-
